# Supplementary material for: 4-Hydr­oxy-3-[(2E)-3-(3,4,5-trimethoxy­phen­yl)prop-2-eno­yl]-2H-chromen-2-one
Source: Acta Crystallogr Sect E Struct Rep Online. 2009 Jun 20;65(Pt 7):o1652–3. doi: 10.1107/S1600536809022569 (PMC2969351; doi:10.1107/S1600536809022569)
Supplement: Supplementary file 2 [file e-65-o1652-Isup2.hkl]

#
# h,k,l, Fc-squared, Fo-squared, sigma(Fo-squared) and status flag
#
data_I
_shelx_title ' blhsn1 in P -1'
_shelx_refln_list_code          4
_shelx_F_calc_maximum       73.50
_exptl_crystal_F_000       200.00
_reflns_d_resolution_high  0.7836
 
loop_
 _symmetry_equiv_pos_as_xyz
 'x, y, z'
 
_cell_length_a     4.1370
_cell_length_b     8.1247
_cell_length_c    14.4101
_cell_angle_alpha  74.549
_cell_angle_beta   85.166
_cell_angle_gamma  81.205
 
_shelx_F_squared_multiplier     1.000
 
loop_
 _refln_index_h
 _refln_index_k
 _refln_index_l
 _refln_F_squared_calc
 _refln_F_squared_meas
 _refln_F_squared_sigma
 _refln_observed_status
   1  -4 -17        1.98        2.97      2.06 o
   1  -3 -17        0.61        0.57      0.94 o
   1  -2 -17        8.11        7.46      0.94 o
   1  -1 -17        6.68        4.85      1.48 o
   1   0 -17        2.27        1.16      2.12 o
   1  -6 -16        0.96        1.72      1.99 o
   1  -5 -16        1.82        1.39      2.08 o
   1  -4 -16        0.80        0.50      1.82 o
   1  -3 -16        2.44        3.08      1.93 o
   2  -3 -16        1.93        4.49      1.01 o
   1  -2 -16       14.79       15.16      1.12 o
   2  -2 -16        2.21        4.48      3.54 o
   1  -1 -16        2.71        2.94      1.98 o
   2  -1 -16        1.89        2.84      3.46 o
   1   0 -16        1.96        3.04      2.16 o
   2   0 -16        0.93        3.88      2.31 o
   0   1 -16       14.08       16.44      1.36 o
   1   1 -16        5.81        5.27      2.79 o
   0   2 -16        6.76        8.20      1.40 o
   1   2 -16        0.59        3.27      2.27 o
   1  -7 -15        0.96        0.59      2.39 o
   1  -6 -15        6.60        7.22      1.27 o
   1  -5 -15       18.05       16.25      1.33 o
   2  -5 -15        0.47        3.26      2.20 o
   1  -4 -15        1.31        0.86      1.63 o
   2  -4 -15        2.36        0.00      0.09 o
   1  -3 -15        0.11        0.44      2.38 o
   2  -3 -15        0.65        2.83      1.01 o
   1  -2 -15        0.87        1.33      2.03 o
   2  -2 -15        0.57        0.00      0.09 o
   1  -1 -15        7.38        8.69      0.87 o
   2  -1 -15        0.02        1.46      0.83 o
   1   0 -15        6.64        5.92      0.87 o
   2   0 -15        1.11        2.16      2.84 o
   0   1 -15        2.45        3.16      0.97 o
   2   1 -15        0.55        0.54      3.07 o
   0   2 -15        2.54        3.62      2.05 o
   0   3 -15        1.65        2.18      2.27 o
   1   3 -15        1.16        2.82      3.19 o
   1  -7 -14        0.70        0.00      0.09 o
   1  -6 -14        7.83        4.57      2.41 o
   2  -6 -14        7.87        8.37      1.38 o
   1  -5 -14       15.64       16.59      1.49 o
   2  -5 -14       10.41       11.09      1.18 o
   1  -4 -14       17.71       20.03      1.56 o
   1  -3 -14       12.26       11.26      0.94 o
   2  -3 -14        1.11        0.97      2.16 o
   1  -2 -14       11.02       12.66      0.91 o
   2  -2 -14        1.08        3.81      2.14 o
   3  -2 -14        0.52        3.44      1.06 o
   1  -1 -14        1.18        1.59      0.78 o
   2  -1 -14        0.61        0.48      2.11 o
   3  -1 -14        1.01        2.24      2.62 o
   1   0 -14        8.43        8.89      0.75 o
   2   0 -14        0.65        2.56      1.69 o
   3   0 -14        7.49        6.66      2.84 o
   0   1 -14        1.68        2.66      2.18 o
   1   1 -14        1.22        1.84      2.04 o
   2   1 -14        9.95        9.32      1.06 o
   0   2 -14        4.99        4.62      1.04 o
   1   2 -14        0.15        4.59      2.94 o
   2   2 -14        0.14        1.88      1.75 o
   0   3 -14        0.29        1.03      2.42 o
   1   3 -14       10.05       10.17      0.99 o
   2   3 -14        1.35        3.85      1.11 o
   0   4 -14        3.07        2.90      0.89 o
   1   4 -14        3.05        4.44      1.17 o
   1  -8 -13        0.45        1.01      1.79 o
   1  -7 -13        1.98        5.80      3.12 o
   1  -6 -13        4.55        1.93      3.04 o
   2  -6 -13        3.00        3.92      1.07 o
   1  -5 -13       40.58       40.69      2.68 o
   2  -5 -13        3.01        1.61      2.13 o
   1  -4 -13       26.18       23.26      1.62 o
   2  -4 -13        0.82        2.24      1.63 o
   3  -4 -13        0.39        3.97      3.35 o
   1  -3 -13       10.53        9.42      0.76 o
   2  -3 -13        0.29        1.86      1.52 o
   3  -3 -13        1.07        1.59      1.11 o
   1  -2 -13        2.44        3.66      1.94 o
   2  -2 -13        0.09        0.75      1.64 o
   3  -2 -13        4.79        2.90      2.47 o
   2  -1 -13       18.80       18.52      1.37 o
   3  -1 -13        1.06        5.20      2.94 o
   1   0 -13       26.54       25.49      1.81 o
   2   0 -13        1.10        3.14      1.73 o
   3   0 -13        3.28        3.19      3.19 o
   0   1 -13       16.11       15.51      1.11 o
   1   1 -13        0.20        1.62      2.28 o
   2   1 -13       23.11       22.69      1.71 o
   3   1 -13       13.97        9.69      1.55 o
   0   2 -13        4.71        3.26      1.73 o
   1   2 -13        6.48        6.19      1.04 o
   2   2 -13       20.61       24.18      1.71 o
   3   2 -13        1.38        1.37      2.28 o
   0   3 -13        2.41        5.78      0.80 o
   1   3 -13        1.51        3.80      2.15 o
   0   4 -13        7.65        9.12      1.00 o
   1   4 -13        2.57        2.07      2.07 o
   2   4 -13        0.31        2.51      0.94 o
   0   5 -13        3.10        4.46      2.48 o
   1  -8 -12        0.72        3.81      1.98 o
   1  -7 -12        1.61        0.50      2.18 o
   2  -7 -12        4.34        5.81      3.20 o
   1  -6 -12       13.28       16.81      1.37 o
   2  -6 -12        3.15        1.28      2.16 o
   1  -5 -12       12.37       11.46      0.91 o
   3  -5 -12        0.08        0.54      2.27 o
   1  -4 -12        0.22        0.85      1.41 o
   2  -4 -12        0.82        2.54      1.99 o
   3  -4 -12        0.08        3.73      2.13 o
   1  -3 -12        7.71        8.72      0.78 o
   2  -3 -12        3.57        3.06      0.97 o
   3  -3 -12        4.65        5.87      1.26 o
   1  -2 -12        3.22        2.19      1.59 o
   2  -2 -12       11.07       11.43      0.99 o
   3  -2 -12        1.71        3.26      2.10 o
   1  -1 -12       11.19       11.69      0.84 o
   2  -1 -12       14.11       13.00      1.01 o
   3  -1 -12        7.00        7.93      1.31 o
   1   0 -12       35.23       32.32      2.29 o
   2   0 -12       28.87       32.69      2.27 o
   3   0 -12        9.14       10.86      1.05 o
   0   1 -12       43.47       40.18      2.54 o
   1   1 -12       45.86       49.18      3.00 o
   2   1 -12       30.88       31.36      1.87 o
   3   1 -12       11.64       12.52      1.23 o
   0   2 -12        2.04        2.02      1.80 o
   1   2 -12       32.42       31.52      3.38 o
   2   2 -12       43.07       45.19      3.10 o
   3   2 -12        1.31        3.12      1.91 o
   0   3 -12        1.69        1.74      2.05 o
   1   3 -12        8.03        6.57      1.03 o
   2   3 -12        0.71        3.46      2.66 o
   3   3 -12        0.69        0.50      1.09 o
   0   4 -12        3.10        1.94      2.57 o
   1   4 -12        4.83        7.23      1.00 o
   2   4 -12        1.36        2.22      2.60 o
   0   5 -12        3.44        1.80      2.36 o
   1   5 -12        4.31        3.70      3.22 o
   1  -8 -11        2.84        3.22      1.06 o
   1  -7 -11       24.21       30.34      2.38 o
   2  -7 -11        8.39        7.74      1.38 o
   1  -6 -11       18.42       16.50      1.26 o
   2  -6 -11        3.46        5.25      0.99 o
   1  -5 -11       10.04       10.74      0.83 o
   2  -5 -11        1.31        3.15      0.84 o
   3  -5 -11        1.94        2.48      1.93 o
   1  -4 -11        8.14        8.16      0.80 o
   2  -4 -11        1.45        2.67      1.57 o
   3  -4 -11        0.16        2.99      1.77 o
   1  -3 -11        7.22        7.77      0.72 o
   2  -3 -11        5.07        5.36      0.95 o
   3  -3 -11        3.81        3.14      0.97 o
   1  -2 -11       12.68       13.27      0.77 o
   2  -2 -11       11.21       10.49      0.93 o
   3  -2 -11        9.85        9.04      0.95 o
   1  -1 -11       15.44       13.88      1.14 o
   2  -1 -11       29.09       30.76      2.37 o
   3  -1 -11       27.09       32.02      2.42 o
   1   0 -11      135.11      140.36      5.11 o
   2   0 -11       74.18       71.19      4.16 o
   3   0 -11        8.46        8.18      1.18 o
   0   1 -11       92.69       87.89      4.15 o
   1   1 -11       22.35       20.40      1.96 o
   2   1 -11       65.31       69.59      4.15 o
   3   1 -11        1.32        3.46      2.75 o
   0   2 -11       27.06       32.82      2.27 o
   1   2 -11      180.24      183.11      6.42 o
   2   2 -11       19.74       20.82      1.25 o
   3   2 -11        1.03        0.78      1.80 o
   0   3 -11       31.87       32.25      2.09 o
   1   3 -11       35.28       32.78      2.39 o
   2   3 -11        0.71        1.84      1.06 o
   3   3 -11        0.26        1.07      0.94 o
   0   4 -11        0.22        2.21      2.13 o
   1   4 -11        3.37        2.91      1.44 o
   2   4 -11        0.69        2.08      2.32 o
   3   4 -11        0.09        4.48      1.95 o
   0   5 -11        8.75        6.30      1.25 o
   1   5 -11        2.64        3.41      1.17 o
   2   5 -11        0.26        3.43      2.81 o
   0   6 -11        4.70        2.91      1.96 o
   1   6 -11        1.03        3.38      2.09 o
   1  -9 -10        0.71        1.75      3.04 o
   1  -8 -10        3.64        3.70      0.96 o
   2  -8 -10        4.78        6.82      1.30 o
   1  -7 -10       27.41       29.55      2.42 o
   2  -7 -10        4.82        4.57      1.04 o
   1  -6 -10       33.39       34.52      2.24 o
   2  -6 -10        1.80        0.79      1.87 o
   1  -5 -10        1.24        1.62      0.74 o
   2  -5 -10        2.23        3.61      1.59 o
   3  -5 -10        0.06        1.12      1.63 o
   1  -4 -10        4.85        4.25      0.80 o
   2  -4 -10        3.15        3.67      0.76 o
   3  -4 -10        0.74        0.77      0.86 o
   1  -3 -10        6.87        6.36      0.77 o
   2  -3 -10        1.87        3.22      1.64 o
   3  -3 -10        3.32        4.31      2.09 o
   1  -2 -10       26.33       23.61      1.67 o
   2  -2 -10       30.13       28.08      2.22 o
   3  -2 -10        4.50        6.27      0.93 o
   4  -2 -10        1.38        1.10      3.10 o
   1  -1 -10       57.01       55.15      4.27 o
   2  -1 -10       24.41       26.14      1.97 o
   3  -1 -10       13.33       12.13      0.97 o
   4  -1 -10        0.34        3.15      2.23 o
   1   0 -10      100.97      102.35      4.18 o
   2   0 -10       35.94       32.84      2.39 o
   3   0 -10        1.25        1.78      1.94 o
   4   0 -10        0.37        0.00      0.09 o
   0   1 -10      316.84      303.97      7.03 o
   1   1 -10      167.69      168.66      5.49 o
   2   1 -10        7.14        6.77      1.00 o
   3   1 -10        1.87        2.61      0.93 o
   4   1 -10        0.58        1.00      1.03 o
   0   2 -10      200.34      210.91      6.27 o
   1   2 -10      171.91      167.91      5.78 o
   2   2 -10        9.46       11.44      0.86 o
   3   2 -10        0.71        1.86      2.19 o
   0   3 -10      193.97      184.62      6.28 o
   1   3 -10       29.39       33.23      2.27 o
   2   3 -10        4.95        5.36      0.88 o
   3   3 -10        2.50        1.85      1.88 o
   0   4 -10        1.15        1.58      0.83 o
   1   4 -10        0.82        3.95      1.55 o
   2   4 -10        1.18        0.47      2.24 o
   3   4 -10        0.63        0.77      1.05 o
   0   5 -10        3.08        2.84      0.99 o
   1   5 -10        0.32        0.00      0.09 o
   2   5 -10        0.40        1.41      1.05 o
   0   6 -10        2.56        1.40      2.05 o
   1   6 -10        0.38        0.00      0.09 o
   2   6 -10        0.24        3.44      2.82 o
   1  -9  -9        0.06        2.10      2.35 o
   1  -8  -9        1.50        1.60      1.01 o
   2  -8  -9        0.33        0.55      1.99 o
   1  -7  -9        6.97        5.68      0.77 o
   2  -7  -9        7.85       10.44      1.02 o
   1  -6  -9       14.66       18.30      1.35 o
   2  -6  -9        1.65        1.84      0.86 o
   3  -6  -9        2.70        2.36      1.94 o
   1  -5  -9       10.96       13.77      0.97 o
   2  -5  -9        8.18        8.57      1.05 o
   3  -5  -9        3.33        0.98      3.04 o
   1  -4  -9        9.62        9.44      0.74 o
   2  -4  -9        2.15        2.01      1.59 o
   3  -4  -9        2.97        1.34      2.58 o
   1  -3  -9       61.34       61.85      2.93 o
   2  -3  -9        6.05        8.14      0.79 o
   3  -3  -9        2.60        0.41      2.08 o
   4  -3  -9        0.77        2.59      2.90 o
   1  -2  -9       77.95       87.60      4.92 o
   2  -2  -9       26.09       24.58      1.54 o
   3  -2  -9        6.21        6.62      1.08 o
   4  -2  -9        0.11        0.00      0.09 o
   1  -1  -9       20.82       24.38      1.63 o
   2  -1  -9       18.42       17.99      1.39 o
   3  -1  -9        0.65        1.16      0.76 o
   4  -1  -9        0.64        2.45      0.91 o
   1   0  -9       21.04       25.41      1.69 o
   2   0  -9       13.08       12.74      0.85 o
   3   0  -9        1.35        1.41      1.30 o
   4   0  -9        1.50        0.92      1.63 o
   0   1  -9        2.33        1.27      1.24 o
   1   1  -9       27.44       29.28      1.95 o
   2   1  -9        0.80        1.38      1.43 o
   3   1  -9        2.02        2.77      0.93 o
   4   1  -9        0.74        1.39      2.06 o
   0   2  -9      247.30      240.78      6.23 o
   1   2  -9       25.94       24.92      1.73 o
   2   2  -9        2.90        3.34      0.56 o
   3   2  -9        1.30        2.74      2.74 o
   4   2  -9        0.98        0.84      2.13 o
   0   3  -9      255.51      246.96      6.86 o
   1   3  -9        3.78        3.87      1.47 o
   2   3  -9        2.48        2.26      1.65 o
   3   3  -9        2.41        2.42      1.99 o
   4   3  -9        0.09        1.49      1.89 o
   0   4  -9        4.13        3.82      2.23 o
   1   4  -9        6.86        5.51      0.74 o
   2   4  -9        5.57        5.29      0.74 o
   3   4  -9        3.10        4.02      2.02 o
   0   5  -9       25.50       25.41      1.54 o
   1   5  -9       10.21        7.11      1.12 o
   2   5  -9        1.49        3.36      3.08 o
   3   5  -9        3.46        2.34      1.13 o
   0   6  -9        1.24        3.17      0.98 o
   1   6  -9        0.38        1.76      0.93 o
   0   7  -9        1.89        1.16      1.75 o
   1   7  -9        1.51        0.63      1.11 o
   1  -8  -8        3.77        3.75      2.53 o
   2  -8  -8        0.58        4.26      2.71 o
   1  -7  -8        2.48        2.55      0.65 o
   2  -7  -8        0.90        2.86      2.35 o
   1  -6  -8        1.00        2.19      1.52 o
   2  -6  -8        1.61        1.27      0.85 o
   3  -6  -8        0.80        3.69      2.28 o
   1  -5  -8        1.25        0.29      2.00 o
   2  -5  -8       26.08       23.16      1.67 o
   3  -5  -8        0.32        2.27      2.00 o
   1  -4  -8       54.42       54.21      2.96 o
   2  -4  -8       19.23       19.59      1.30 o
   3  -4  -8        4.01        2.65      2.65 o
   4  -4  -8        0.08        3.57      1.98 o
   1  -3  -8       30.15       31.78      2.16 o
   2  -3  -8       60.98       60.17      3.29 o
   3  -3  -8        3.84        3.55      0.65 o
   4  -3  -8        2.33        2.43      0.98 o
   1  -2  -8       67.28       64.58      2.88 o
   2  -2  -8       36.83       36.36      3.50 o
   3  -2  -8        3.34        4.04      0.75 o
   1  -1  -8      236.95      236.47      5.25 o
   2  -1  -8       38.94       39.89      2.40 o
   3  -1  -8        0.43        2.62      1.49 o
   4  -1  -8        2.10        1.99      2.05 o
   1   0  -8       35.49       33.85      2.26 o
   2   0  -8        6.07        5.21      0.53 o
   3   0  -8        2.73        0.37      1.99 o
   4   0  -8        1.79        2.51      2.71 o
   0   1  -8       26.56       27.99      1.76 o
   1   1  -8       28.83       26.48      1.71 o
   2   1  -8        5.12        4.40      1.61 o
   3   1  -8        4.28        5.33      0.89 o
   4   1  -8        2.69        3.80      2.37 o
   0   2  -8      101.72       99.57      3.80 o
   1   2  -8        1.17        1.75      1.90 o
   2   2  -8        7.10        7.11      0.88 o
   3   2  -8        3.14        2.58      2.29 o
   4   2  -8        0.53        1.44      1.71 o
   0   3  -8       34.13       42.96      3.34 o
   1   3  -8        9.41        9.27      0.72 o
   2   3  -8        2.00        1.45      2.06 o
   3   3  -8        3.12        3.25      0.97 o
   4   3  -8        1.71        0.94      1.97 o
   0   4  -8       11.33       11.31      0.91 o
   1   4  -8       11.28       11.33      0.85 o
   2   4  -8        7.39        7.56      0.73 o
   3   4  -8        0.82        2.37      1.94 o
   4   4  -8        0.90        3.48      3.17 o
   0   5  -8       12.92       10.33      0.89 o
   1   5  -8       12.71       10.03      1.05 o
   2   5  -8        4.17        3.87      1.75 o
   3   5  -8        3.75        4.41      2.09 o
   0   6  -8        1.34        1.24      1.80 o
   1   6  -8        0.77        1.80      2.55 o
   2   6  -8        5.35        5.31      1.30 o
   3   6  -8        0.01        4.00      3.65 o
   1   7  -8        1.89        1.12      1.85 o
   1  -9  -7        2.76        5.24      1.10 o
   1  -8  -7        3.26        4.05      0.94 o
   2  -8  -7        3.95        1.06      1.98 o
   1  -7  -7        2.72        3.04      0.66 o
   2  -7  -7        2.40        3.28      2.61 o
   3  -7  -7        0.66        2.84      3.17 o
   1  -6  -7       18.93       23.23      1.61 o
   2  -6  -7        2.28        3.65      1.03 o
   3  -6  -7        1.32        1.83      1.66 o
   1  -5  -7       69.82       73.50      3.64 o
   2  -5  -7        4.21        3.65      0.82 o
   3  -5  -7        0.06        0.00      0.09 o
   1  -4  -7       17.48       19.94      1.58 o
   2  -4  -7        0.11        2.86      1.87 o
   3  -4  -7        5.43        6.05      0.77 o
   4  -4  -7        2.52        3.44      0.82 o
   1  -3  -7       51.15       46.00      2.41 o
   2  -3  -7       20.84       22.42      1.54 o
   3  -3  -7        3.59        3.69      1.60 o
   4  -3  -7        6.00        4.54      1.27 o
   1  -2  -7      263.82      254.38      5.20 o
   2  -2  -7        2.69        2.23      1.46 o
   3  -2  -7        0.16        0.37      2.21 o
   4  -2  -7        5.62        5.10      0.84 o
   1  -1  -7       13.32       12.59      1.24 o
   2  -1  -7       24.49       24.07      1.60 o
   3  -1  -7        0.64        0.72      2.29 o
   1   0  -7       21.67       19.14      1.38 o
   2   0  -7        0.29        0.27      1.06 o
   3   0  -7        9.86        9.82      0.77 o
   4   0  -7        2.27        3.55      1.58 o
   0   1  -7      107.43      115.53      3.59 o
   1   1  -7       69.15       67.92      2.99 o
   2   1  -7        6.28        7.58      0.70 o
   3   1  -7       12.53       14.68      1.00 o
   4   1  -7        4.11        4.93      1.05 o
   0   2  -7       26.89       28.92      1.90 o
   1   2  -7        3.87        4.22      0.67 o
   2   2  -7        8.59        8.89      0.68 o
   3   2  -7       11.60       11.37      0.95 o
   4   2  -7        0.29        2.08      1.60 o
   0   3  -7       24.28       23.76      1.26 o
   1   3  -7       10.81       10.65      0.67 o
   2   3  -7        2.16        1.79      0.74 o
   3   3  -7        2.09        1.92      0.81 o
   4   3  -7        0.21        1.36      1.48 o
   0   4  -7       21.01       20.42      1.37 o
   1   4  -7        2.52        2.62      1.54 o
   2   4  -7       13.09       11.78      0.99 o
   3   4  -7        7.97        8.32      0.80 o
   4   4  -7        0.59        2.22      2.22 o
   0   5  -7        0.16        1.75      1.22 o
   1   5  -7        4.15        3.21      1.60 o
   2   5  -7       25.72       26.74      2.14 o
   3   5  -7        4.69        5.23      1.13 o
   0   6  -7       10.56       10.07      0.98 o
   1   6  -7        4.09        3.73      1.85 o
   2   6  -7        4.22        1.09      2.00 o
   3   6  -7        0.23        1.97      0.81 o
   0   7  -7        0.62        1.28      1.91 o
   1   7  -7        0.32        1.05      2.16 o
   2   7  -7        1.16        1.82      0.82 o
   0   8  -7        0.40        3.30      2.34 o
   1   8  -7        1.10        1.60      2.05 o
   1  -9  -6        2.99        2.69      1.74 o
   1  -8  -6       12.20       11.51      1.05 o
   2  -8  -6        3.81        4.72      2.40 o
   1  -7  -6        5.79        6.47      0.75 o
   2  -7  -6        0.83        2.06      1.82 o
   3  -7  -6        0.02        3.21      1.88 o
   1  -6  -6        3.75        4.37      0.88 o
   2  -6  -6        0.97        2.82      1.48 o
   3  -6  -6        1.04        2.52      2.71 o
   1  -5  -6       19.84       20.47      1.27 o
   2  -5  -6       11.96       12.37      0.84 o
   3  -5  -6        0.09        3.04      1.66 o
   4  -5  -6        0.31        4.52      2.44 o
   1  -4  -6      186.82      189.33      5.14 o
   2  -4  -6        3.70        4.42      0.57 o
   3  -4  -6        3.44        4.04      0.89 o
   4  -4  -6        0.22        3.54      0.83 o
   1  -3  -6       14.82       13.51      0.84 o
   2  -3  -6       22.13       25.08      1.68 o
   3  -3  -6        5.63        6.55      0.76 o
   4  -3  -6       10.12        6.31      2.66 o
   1  -2  -6       41.26       39.64      2.13 o
   2  -2  -6       11.72       13.38      0.82 o
   3  -2  -6       29.68       28.20      1.83 o
   4  -2  -6        8.00        5.55      1.18 o
   1  -1  -6       51.81       53.16      2.30 o
   2  -1  -6       11.29       11.57      0.90 o
   3  -1  -6        0.05        1.44      1.36 o
   4  -1  -6        0.04        0.88      1.63 o
   1   0  -6       69.51       60.43      2.50 o
   2   0  -6       32.98       33.18      3.19 o
   3   0  -6        7.69        5.69      0.90 o
   0   1  -6       63.10       70.26      2.64 o
   1   1  -6       12.76       14.77      1.04 o
   2   1  -6       26.39       26.58      1.74 o
   3   1  -6        9.04        9.14      0.80 o
   4   1  -6        0.84        2.20      1.60 o
   0   2  -6       32.71       31.04      2.00 o
   1   2  -6       62.07       64.37      2.81 o
   2   2  -6       17.12       17.20      1.14 o
   3   2  -6        8.97        9.95      0.86 o
   4   2  -6        0.32        1.86      2.37 o
   0   3  -6        5.95        5.33      0.51 o
   1   3  -6       20.14       21.32      1.62 o
   2   3  -6       19.79       20.97      1.53 o
   3   3  -6        0.20        1.37      0.77 o
   4   3  -6        0.14        1.04      1.85 o
   0   4  -6       16.60       17.17      1.09 o
   1   4  -6       12.16        9.72      0.69 o
   2   4  -6        1.96        1.40      1.61 o
   4   4  -6        0.33        1.05      2.48 o
   0   5  -6        0.72        0.00      0.09 o
   1   5  -6       15.05       14.85      1.11 o
   2   5  -6        5.54        5.45      0.73 o
   3   5  -6        0.00        1.66      1.61 o
   4   5  -6        0.02        2.87      2.05 o
   0   6  -6       10.54       12.13      0.89 o
   1   6  -6       39.05       35.79      2.41 o
   2   6  -6        5.51        4.92      0.83 o
   3   6  -6        0.49        2.02      2.68 o
   0   7  -6        4.35        4.85      1.03 o
   1   7  -6        2.73        1.47      3.28 o
   2   7  -6        0.41        1.37      1.73 o
   3   7  -6        0.18        1.13      2.25 o
   0   8  -6        0.12        1.54      1.02 o
   1   8  -6        0.28        2.89      2.89 o
   2   8  -6        0.09        1.20      2.81 o
   1  -9  -5        1.04        2.67      2.67 o
   1  -8  -5       11.30       11.39      0.96 o
   2  -8  -5        3.60        4.76      0.89 o
   1  -7  -5       12.16       12.63      0.95 o
   2  -7  -5        1.20        0.61      0.94 o
   3  -7  -5        3.74        5.48      1.10 o
   1  -6  -5        4.05        3.12      0.76 o
   2  -6  -5        8.17        7.62      0.82 o
   3  -6  -5        2.75        3.00      1.01 o
   1  -5  -5       19.15       24.95      1.72 o
   2  -5  -5        0.15        3.02      1.31 o
   3  -5  -5        0.48        0.98      1.60 o
   4  -5  -5        0.71        2.82      2.82 o
   1  -4  -5        2.39        3.03      0.56 o
   2  -4  -5        6.86        7.00      0.71 o
   3  -4  -5        3.07        3.23      0.85 o
   4  -4  -5        1.15        1.51      2.31 o
   1  -3  -5       72.41       68.04      2.65 o
   2  -3  -5        6.36        7.24      0.65 o
   3  -3  -5       18.99       20.49      1.51 o
   4  -3  -5       10.33       10.83      1.06 o
   1  -2  -5       22.11       26.67      1.62 o
   2  -2  -5        2.68        2.42      1.03 o
   3  -2  -5       90.78       82.31      3.98 o
   4  -2  -5        9.79       10.22      1.29 o
   1  -1  -5       45.85       45.88      2.00 o
   2  -1  -5       13.32       12.69      0.72 o
   3  -1  -5       17.01       14.08      1.17 o
   4  -1  -5        4.63        4.96      1.03 o
   1   0  -5      121.73      109.41      3.04 o
   2   0  -5       56.47       57.45      3.82 o
   3   0  -5       26.75       24.50      1.52 o
   4   0  -5        7.02        7.39      1.04 o
   0   1  -5      224.38      232.69      4.27 o
   1   1  -5       52.83       49.83      2.21 o
   2   1  -5      110.48      112.49      3.83 o
   3   1  -5       42.71       44.54      2.77 o
   4   1  -5        0.51        2.07      1.45 o
   0   2  -5       21.78       25.84      1.71 o
   1   2  -5       43.69       47.19      2.43 o
   2   2  -5      160.78      175.64      4.99 o
   3   2  -5       14.93       17.10      1.33 o
   4   2  -5        2.39        3.99      2.54 o
   0   3  -5       27.96       33.04      2.55 o
   1   3  -5       41.35       40.86      2.47 o
   2   3  -5        6.95        7.57      0.80 o
   3   3  -5        4.29        5.10      0.79 o
   4   3  -5        0.62        2.77      1.88 o
   0   4  -5        6.09        5.85      0.54 o
   1   4  -5       66.91       62.90      4.55 o
   2   4  -5        6.82        8.21      0.64 o
   3   4  -5        3.81        4.62      2.37 o
   4   4  -5        0.25        0.50      2.42 o
   0   5  -5       24.10       22.56      1.59 o
   1   5  -5        2.75        2.79      1.54 o
   2   5  -5       10.93        8.58      0.86 o
   3   5  -5        0.95        2.21      1.71 o
   4   5  -5        0.40        0.55      1.70 o
   0   6  -5       14.90       13.72      1.05 o
   1   6  -5       17.16       17.16      1.17 o
   2   6  -5        2.06        0.89      1.86 o
   3   6  -5        0.19        1.95      1.95 o
   0   7  -5        5.28        4.27      1.07 o
   1   7  -5        1.29        0.47      1.70 o
   2   7  -5        0.10        2.02      1.91 o
   3   7  -5        0.77        1.89      1.89 o
   0   8  -5        1.51        0.91      1.86 o
   1   8  -5        1.59        0.55      3.34 o
   2   8  -5        1.38        1.88      2.65 o
   1  -9  -4        0.24        3.33      2.05 o
   1  -8  -4       16.09       15.87      1.16 o
   2  -8  -4        1.59        2.60      2.60 o
   1  -7  -4        5.26        6.58      0.74 o
   2  -7  -4        5.32        6.12      0.99 o
   1  -6  -4       19.97       19.50      1.43 o
   2  -6  -4       21.26       22.27      1.43 o
   3  -6  -4        0.07        2.70      2.23 o
   1  -5  -4       58.60       64.04      3.30 o
   2  -5  -4        3.78        4.01      0.76 o
   3  -5  -4        1.47        2.33      1.67 o
   1  -4  -4       14.09       12.03      0.93 o
   2  -4  -4       32.03       30.32      2.76 o
   3  -4  -4        1.98        0.39      2.20 o
   4  -4  -4        2.97        3.58      0.98 o
   1  -3  -4      109.80       99.13      3.13 o
   2  -3  -4        4.45        4.82      0.66 o
   3  -3  -4        2.09        2.82      1.82 o
   4  -3  -4        5.46        2.88      2.63 o
   1  -2  -4      205.04      187.75      3.87 o
   2  -2  -4      204.95      203.84      5.06 o
   3  -2  -4       66.95       60.10      3.57 o
   4  -2  -4        6.82        5.16      0.87 o
   1  -1  -4       48.88       41.73      1.76 o
   2  -1  -4      258.58      247.88      5.25 o
   3  -1  -4       64.35       57.34      3.49 o
   4  -1  -4        6.74        6.36      0.75 o
   1   0  -4        3.09        3.22      0.43 o
   2   0  -4       58.64       71.50      2.91 o
   3   0  -4       22.23       25.16      1.58 o
   4   0  -4        4.63        5.33      0.76 o
   5   0  -4        0.13        1.92      0.95 o
   0   1  -4      116.09      114.33      2.78 o
   1   1  -4      206.88      212.40      4.15 o
   2   1  -4       55.78       72.24      3.03 o
   3   1  -4       18.56       18.37      1.43 o
   4   1  -4        0.58        0.41      1.99 o
   5   1  -4        0.25        1.10      2.60 o
   0   2  -4       31.94       34.71      2.68 o
   1   2  -4      187.28      207.31      4.40 o
   2   2  -4      185.32      209.09      5.19 o
   3   2  -4        0.06        0.65      1.27 o
   4   2  -4        0.53        0.44      1.58 o
   0   3  -4      173.80      183.37      4.39 o
   1   3  -4      311.46      362.75      6.40 o
   2   3  -4       40.24       36.04      2.36 o
   3   3  -4        1.43        1.36      1.80 o
   4   3  -4        2.90        4.20      2.16 o
   0   4  -4       14.40       16.49      1.21 o
   1   4  -4       38.35       44.58      3.82 o
   2   4  -4       23.72       25.32      1.86 o
   3   4  -4        3.74        3.61      0.91 o
   4   4  -4        0.17        2.37      1.80 o
   0   5  -4        1.64        1.75      1.27 o
   1   5  -4       14.47       13.48      0.97 o
   2   5  -4        4.27        4.82      2.58 o
   3   5  -4        0.52        0.41      2.23 o
   4   5  -4        1.67        0.51      2.60 o
   0   6  -4       24.03       26.43      1.88 o
   1   6  -4       18.06       18.23      1.35 o
   2   6  -4        1.72        3.20      1.60 o
   3   6  -4        1.25        3.37      1.86 o
   4   6  -4        0.12        1.13      2.10 o
   0   7  -4       20.00       18.81      1.28 o
   1   7  -4        3.83        4.58      0.73 o
   2   7  -4        0.29        0.92      2.05 o
   3   7  -4        1.18        2.64      1.00 o
   0   8  -4        0.95        1.55      2.38 o
   2   8  -4        2.02        1.94      1.93 o
   0   9  -4        0.91        2.09      2.05 o
   1   9  -4        0.98        1.15      2.69 o
   1  -9  -3        2.79        3.44      2.16 o
   1  -8  -3       10.36       13.40      1.16 o
   2  -8  -3        1.80        2.38      1.85 o
   1  -7  -3       10.02        9.58      1.11 o
   2  -7  -3        2.75        0.71      1.79 o
   3  -7  -3        0.77        1.16      2.06 o
   1  -6  -3       36.92       36.16      2.35 o
   2  -6  -3        7.33        7.48      1.04 o
   3  -6  -3        6.65        7.60      1.27 o
   1  -5  -3       59.31       62.17      3.17 o
   2  -5  -3       23.38       26.12      1.82 o
   3  -5  -3        5.27        4.99      0.76 o
   4  -5  -3        0.38        1.19      1.72 o
   1  -4  -3       31.86       34.73      2.66 o
   2  -4  -3        8.81       10.60      0.76 o
   3  -4  -3        2.33        1.28      1.80 o
   4  -4  -3        0.65        2.41      1.75 o
   1  -3  -3       35.51       31.00      1.91 o
   2  -3  -3       52.59       49.42      2.82 o
   3  -3  -3       26.63       25.89      1.85 o
   4  -3  -3        3.51        4.20      2.06 o
   1  -2  -3      156.81      142.44      3.26 o
   2  -2  -3      382.22      373.94      6.71 o
   3  -2  -3       57.89       53.84      3.31 o
   4  -2  -3        2.73        3.54      1.60 o
   1  -1  -3      446.25      422.72      5.02 o
   2  -1  -3      669.48      657.73      8.25 o
   3  -1  -3       18.19       17.49      1.01 o
   4  -1  -3        1.14        0.86      1.94 o
   5  -1  -3        0.13        1.14      2.66 o
   1   0  -3        1.23        0.90      0.36 o
   2   0  -3       67.60       72.82      2.93 o
   3   0  -3        5.48        5.04      0.83 o
   4   0  -3        1.68        2.29      0.72 o
   5   0  -3        0.60        2.83      2.61 o
   0   1  -3     1088.34     1061.70      7.35 o
   1   1  -3       80.90       75.02      2.35 o
   2   1  -3       96.40       97.80      3.46 o
   3   1  -3       10.46       10.16      0.72 o
   4   1  -3        2.38        2.49      2.49 o
   5   1  -3        1.03        3.86      3.53 o
   0   2  -3       95.37      105.01      2.78 o
   1   2  -3      884.33      939.21      8.73 o
   2   2  -3       16.75       18.63      1.43 o
   3   2  -3        2.88        2.30      0.73 o
   4   2  -3        0.19        0.00      0.09 o
   5   2  -3        0.08        1.69      2.93 o
   0   3  -3      851.36      885.39      9.07 o
   1   3  -3       99.10      107.16      3.39 o
   2   3  -3        2.90        4.55      0.62 o
   3   3  -3        3.01        3.37      0.77 o
   4   3  -3        0.39        1.14      1.62 o
   0   4  -3       80.69       82.57      3.40 o
   1   4  -3       22.93       19.94      1.46 o
   2   4  -3        6.91        8.71      0.63 o
   3   4  -3        8.54        8.97      0.80 o
   4   4  -3       22.18       25.54      1.70 o
   0   5  -3       73.47       79.30      3.65 o
   1   5  -3       17.93       19.85      1.45 o
   2   5  -3       30.42       32.49      2.16 o
   3   5  -3       12.56       12.99      0.97 o
   4   5  -3        5.30        4.15      1.27 o
   0   6  -3        0.84        1.08      1.11 o
   1   6  -3       25.45       23.17      1.82 o
   2   6  -3        0.74        2.58      1.86 o
   3   6  -3        0.22        2.23      2.49 o
   4   6  -3        0.56        2.71      2.71 o
   0   7  -3        5.50        2.30      1.85 o
   1   7  -3        0.54        0.00      0.09 o
   2   7  -3        2.38        1.69      2.26 o
   3   7  -3        0.16        4.63      2.60 o
   0   8  -3        0.47        4.46      2.27 o
   1   8  -3        1.11        0.49      2.45 o
   2   8  -3        0.03        0.50      2.52 o
   3   8  -3        1.25        1.87      2.02 o
   0   9  -3        1.25        2.53      2.21 o
   1   9  -3        0.42        1.71      2.96 o
   2   9  -3        1.00        1.38      2.31 o
   1  -9  -2        0.20        2.71      1.62 o
   1  -8  -2        4.10        3.59      1.89 o
   2  -8  -2        2.52        4.13      1.03 o
   1  -7  -2        4.59        4.15      0.98 o
   2  -7  -2        0.24        1.82      2.80 o
   3  -7  -2        0.24        3.32      2.36 o
   1  -6  -2        0.84        0.67      0.69 o
   2  -6  -2        7.07        3.91      1.88 o
   3  -6  -2        0.14        2.79      1.83 o
   1  -5  -2       56.90       57.69      2.98 o
   2  -5  -2       11.74       12.17      0.85 o
   3  -5  -2        4.60        4.87      0.72 o
   4  -5  -2        1.32        1.60      2.80 o
   1  -4  -2       17.13       18.80      1.39 o
   2  -4  -2       10.51        9.72      0.66 o
   3  -4  -2        6.15        7.01      0.75 o
   4  -4  -2        7.06        5.94      1.27 o
   1  -3  -2       54.25       50.73      2.21 o
   2  -3  -2       13.90       13.68      0.80 o
   3  -3  -2       46.74       44.36      2.77 o
   4  -3  -2       15.63       13.26      1.12 o
   1  -2  -2      172.23      166.52      3.44 o
   2  -2  -2       43.34       43.02      2.46 o
   3  -2  -2       94.85       95.22      4.22 o
   4  -2  -2        5.88        5.97      0.80 o
   1  -1  -2     3323.80     3018.86     12.66 o
   2  -1  -2      790.62      795.53      9.05 o
   3  -1  -2       23.89       21.35      1.47 o
   4  -1  -2        0.85        1.05      1.88 o
   5  -1  -2        0.32        3.34      2.29 o
   1   0  -2     3079.50     3018.17     12.50 o
   2   0  -2       29.20       32.29      1.98 o
   3   0  -2       11.40       11.11      0.72 o
   4   0  -2        0.86        0.78      2.49 o
   5   0  -2        1.03        1.06      2.72 o
   0   1  -2      137.50      131.79      2.33 o
   1   1  -2      138.55      137.78      2.91 o
   2   1  -2       13.15       12.96      0.91 o
   3   1  -2        1.65        1.28      1.36 o
   4   1  -2        4.70        5.67      0.92 o
   5   1  -2        1.02        1.60      2.05 o
   0   2  -2      456.06      445.91      5.17 o
   1   2  -2       19.36       19.94      1.16 o
   2   2  -2        4.50        4.16      0.41 o
   3   2  -2        1.00        0.72      1.35 o
   4   2  -2        0.67        2.10      1.61 o
   5   2  -2        0.84        4.90      2.49 o
   0   3  -2       64.59       76.32      2.65 o
   1   3  -2      434.81      474.59      6.61 o
   2   3  -2        2.96        3.15      0.54 o
   3   3  -2        3.69        4.29      0.72 o
   4   3  -2        5.36        5.10      1.07 o
   5   3  -2        3.06        3.40      1.41 o
   0   4  -2      210.12      216.13      4.91 o
   1   4  -2        2.81        2.70      0.50 o
   2   4  -2        1.47        0.28      1.12 o
   3   4  -2       20.98       22.49      1.33 o
   4   4  -2        0.97        2.42      1.07 o
   0   5  -2       22.83       20.53      1.36 o
   1   5  -2        1.38        2.58      0.58 o
   2   5  -2       32.82       28.69      2.15 o
   3   5  -2        9.91        9.55      0.90 o
   4   5  -2       16.34       14.38      1.37 o
   0   6  -2        8.16        9.19      0.67 o
   1   6  -2       50.77       50.88      3.18 o
   2   6  -2       30.01       27.65      1.83 o
   3   6  -2        7.97        4.50      2.12 o
   4   6  -2        0.20        1.34      0.97 o
   0   7  -2       39.92       39.64      2.73 o
   1   7  -2        4.66        6.03      0.94 o
   2   7  -2        0.00        2.17      1.94 o
   3   7  -2        0.24        3.34      2.58 o
   0   8  -2        0.12        0.81      1.38 o
   1   8  -2        2.03        2.10      1.76 o
   2   8  -2        0.26        1.85      0.90 o
   3   8  -2        0.43        1.81      1.57 o
   0   9  -2        0.20        1.71      1.99 o
   1   9  -2        0.09        3.93      1.88 o
   2   9  -2        0.47        1.18      2.13 o
   1  -9  -1        3.20        4.02      1.04 o
   1  -8  -1       17.05       20.84      1.31 o
   2  -8  -1        4.98        7.20      1.16 o
   1  -7  -1        5.76        6.44      0.95 o
   2  -7  -1        2.16        0.46      2.80 o
   3  -7  -1        0.02        1.12      2.95 o
   1  -6  -1        8.87        9.67      0.76 o
   2  -6  -1        1.27        3.21      1.66 o
   3  -6  -1        3.22        3.72      2.09 o
   1  -5  -1        1.70        2.53      0.62 o
   2  -5  -1       31.43       29.49      2.14 o
   3  -5  -1        3.13        4.60      2.56 o
   4  -5  -1        0.97        3.16      2.48 o
   1  -4  -1       86.89       86.31      3.29 o
   2  -4  -1        8.29        8.24      0.70 o
   3  -4  -1        7.45        2.35      1.91 o
   4  -4  -1        9.12        7.82      1.01 o
   1  -3  -1      180.66      162.86      3.81 o
   2  -3  -1      126.08      119.63      4.06 o
   3  -3  -1       71.48       71.80      3.89 o
   4  -3  -1       19.18       19.14      1.18 o
   1  -2  -1      176.90      176.53      3.46 o
   2  -2  -1      893.68      891.61     10.06 o
   3  -2  -1      119.81      117.79      4.68 o
   4  -2  -1        4.26        3.65      0.67 o
   1  -1  -1     4074.49     3742.42     13.76 o
   2  -1  -1      525.86      512.91      7.24 o
   3  -1  -1       11.82       11.17      0.80 o
   4  -1  -1        0.88        1.80      1.60 o
   5  -1  -1        0.00        0.95      1.77 o
   1   0  -1     3927.93     3698.61     13.01 o
   2   0  -1       41.93       43.73      2.10 o
   3   0  -1        2.02        2.15      0.57 o
   4   0  -1        0.74        1.55      1.82 o
   5   0  -1        1.45        1.47      1.77 o
   0   1  -1      804.86      775.41      4.76 o
   1   1  -1       38.50       40.86      1.64 o
   2   1  -1        4.44        4.86      0.42 o
   3   1  -1        4.37        4.32      0.54 o
   4   1  -1        4.70        5.49      0.81 o
   5   1  -1        2.07        4.04      2.58 o
   0   2  -1      352.49      354.26      4.29 o
   1   2  -1      178.88      169.62      3.40 o
   2   2  -1       27.27       24.09      1.48 o
   3   2  -1       12.36       12.13      0.98 o
   4   2  -1        6.35        6.66      0.72 o
   5   2  -1        0.84        0.51      2.86 o
   0   3  -1      363.17      353.12      5.22 o
   1   3  -1       12.58       15.99      1.03 o
   2   3  -1       20.09       20.20      1.40 o
   3   3  -1        3.65        5.46      0.80 o
   4   3  -1        1.94        4.39      0.90 o
   5   3  -1        2.10        2.08      1.15 o
   0   4  -1       60.29       67.63      2.79 o
   1   4  -1       72.26       69.48      2.87 o
   2   4  -1        1.27        0.45      0.94 o
   3   4  -1        4.35        3.77      0.62 o
   4   4  -1       26.52       31.67      2.16 o
   5   4  -1        0.54        2.12      1.05 o
   0   5  -1        1.93        3.04      0.47 o
   1   5  -1        0.36        1.23      1.08 o
   2   5  -1       29.86       27.12      1.71 o
   3   5  -1      121.17      126.56      5.29 o
   4   5  -1        5.80        5.79      1.09 o
   0   6  -1        4.18        2.56      2.12 o
   1   6  -1       74.61       68.72      3.53 o
   2   6  -1       53.61       48.16      4.50 o
   3   6  -1       26.65       23.58      1.84 o
   4   6  -1        0.17        0.80      2.48 o
   0   7  -1       29.12       28.42      1.96 o
   1   7  -1       18.51       16.94      1.28 o
   2   7  -1        4.32        4.50      0.71 o
   3   7  -1        0.79        0.47      2.84 o
   0   8  -1        6.64        4.84      2.06 o
   1   8  -1        0.04        5.26      2.85 o
   2   8  -1        2.44        2.08      0.94 o
   3   8  -1        0.42        0.52      2.52 o
   0   9  -1        0.16        3.25      2.29 o
   1   9  -1        0.21        0.53      2.66 o
   2   9  -1        1.06        2.74      1.74 o
   1  -9   0        4.82        0.56      3.39 o
   1  -8   0       27.32       22.40      1.58 o
   1  -7   0        5.87        6.72      0.72 o
   2  -7   0        1.19        0.47      2.24 o
   3  -7   0        0.09        1.70      3.53 o
   1  -6   0        2.45        3.67      0.82 o
   2  -6   0        0.52        5.61      2.90 o
   3  -6   0        0.57        2.49      2.49 o
   1  -5   0       16.79       17.03      0.94 o
   2  -5   0       19.42       18.15      1.27 o
   3  -5   0        2.19        3.49      1.01 o
   4  -5   0        0.68        2.05      1.06 o
   1  -4   0      116.39      113.36      3.82 o
   2  -4   0       29.82       31.10      2.10 o
   3  -4   0        1.93        1.33      1.75 o
   4  -4   0        1.04        2.02      2.26 o
   1  -3   0      147.48      144.18      3.59 o
   2  -3   0        1.39        1.82      0.98 o
   3  -3   0       28.22       30.17      2.05 o
   4  -3   0       11.66       10.23      1.05 o
   1  -2   0      165.63      165.98      3.40 o
   2  -2   0      184.32      185.41      4.69 o
   3  -2   0       46.69       43.20      2.77 o
   1  -1   0     5402.46     4799.39     15.59 o
   2  -1   0      296.10      307.96      5.60 o
   3  -1   0        0.39        2.04      1.27 o
   4  -1   0        1.27        3.04      1.52 o
   5  -1   0        0.47        4.32      2.52 o
   1   0   0      477.63      428.91      4.28 o
   2   0   0       53.70       49.40      2.22 o
   3   0   0       10.74        9.68      0.63 o
   4   0   0        3.93        3.12      1.78 o
   0   1   0      791.37      759.47      4.16 o
   1   1   0      213.24      198.07      3.05 o
   2   1   0       10.21        9.42      0.61 o
   3   1   0        5.67        5.02      0.73 o
   4   1   0       16.22       15.20      0.96 o
   5   1   0        0.24        2.16      1.89 o
   0   2   0      844.60      824.24      6.18 o
   1   2   0       76.61       75.31      2.18 o
   2   2   0        8.50        7.43      0.53 o
   3   2   0       47.01       53.06      3.05 o
   4   2   0        4.93        2.60      2.27 o
   5   2   0        0.40        1.15      1.90 o
   0   3   0       37.16       35.99      1.78 o
   1   3   0       83.11       84.57      2.67 o
   2   3   0       35.75       31.65      2.05 o
   3   3   0       13.70       12.32      0.90 o
   4   3   0        2.98        3.55      0.80 o
   5   3   0        0.18        3.15      2.20 o
   0   4   0       98.47       99.06      3.15 o
   1   4   0       48.53       45.12      2.24 o
   2   4   0       25.31       23.69      1.69 o
   3   4   0        1.31        1.60      1.73 o
   4   4   0        1.59        2.62      1.90 o
   5   4   0        0.13        5.58      3.15 o
   0   5   0        4.16        3.54      0.62 o
   1   5   0        5.06        4.17      0.50 o
   2   5   0       45.72       47.23      4.13 o
   3   5   0       39.74       44.17      2.88 o
   4   5   0        0.47        1.84      3.05 o
   0   6   0        2.16        2.35      1.55 o
   1   6   0       39.47       42.25      2.53 o
   2   6   0      181.89      181.87      6.07 o
   3   6   0        4.36        3.69      1.05 o
   4   6   0        0.11        2.13      0.87 o
   0   7   0       44.56       43.41      2.64 o
   1   7   0       83.58       78.50      4.42 o
   2   7   0        3.24        0.78      2.48 o
   3   7   0        1.77        2.25      2.17 o
   4   7   0        0.16        2.95      2.01 o
   0   8   0       18.11       20.07      1.32 o
   1   8   0        3.46        2.56      1.62 o
   2   8   0        5.34        6.59      0.80 o
   3   8   0        0.95        1.03      1.81 o
   0   9   0        0.25        2.26      2.01 o
   1   9   0        2.10        1.53      1.75 o
   2   9   0        0.64        1.31      1.92 o
   1  -9   1        1.72        1.72      2.22 o
   1  -8   1        7.01        7.58      1.29 o
   2  -8   1       11.28       10.39      1.48 o
   1  -7   1       10.59        7.44      1.18 o
   2  -7   1        2.04        0.48      2.65 o
   3  -7   1        0.08        2.28      2.68 o
   1  -6   1        5.14        4.56      0.91 o
   2  -6   1        3.03        3.21      0.75 o
   3  -6   1        1.72        2.48      1.96 o
   1  -5   1       17.29       17.28      1.14 o
   2  -5   1        0.11        0.35      1.49 o
   3  -5   1        1.95        1.38      0.85 o
   4  -5   1        1.28        1.96      2.30 o
   1  -4   1      131.59      133.25      4.18 o
   2  -4   1        2.92        3.88      0.53 o
   3  -4   1        5.02        3.74      0.87 o
   4  -4   1        0.64        0.50      2.19 o
   1  -3   1       45.54       45.17      2.12 o
   2  -3   1       21.23       25.14      1.70 o
   3  -3   1        0.49        1.15      1.49 o
   4  -3   1        3.18        4.16      2.66 o
   1  -2   1       25.14       21.22      1.39 o
   2  -2   1       14.93       14.67      0.90 o
   3  -2   1       20.69       21.95      1.38 o
   4  -2   1        6.83        4.34      2.15 o
   1  -1   1      955.13      912.86      6.99 o
   2  -1   1      144.82      141.84      3.91 o
   3  -1   1        2.25        0.58      1.46 o
   4  -1   1        4.63        3.93      0.92 o
   5  -1   1        0.23        6.79      3.11 o
   1   0   1      601.78      586.33      5.05 o
   2   0   1       15.30       14.08      0.83 o
   3   0   1        0.14        2.34      1.00 o
   4   0   1        0.77        3.20      1.94 o
   0   1   1     1213.20     1125.87      5.03 o
   1   1   1       34.26       28.35      1.33 o
   2   1   1       11.18       10.50      0.74 o
   3   1   1       33.24       32.20      2.11 o
   4   1   1        7.86        7.60      0.73 o
   5   1   1        1.27        1.31      1.84 o
   0   2   1      682.88      664.61      5.44 o
   1   2   1      148.45      132.45      2.81 o
   2   2   1      228.64      233.43      4.81 o
   3   2   1       28.01       25.31      1.79 o
   4   2   1        5.45        5.35      0.63 o
   5   2   1        0.48        1.49      3.36 o
   0   3   1      120.35      120.00      2.93 o
   1   3   1       88.98       97.04      2.85 o
   2   3   1       97.97      105.54      3.49 o
   3   3   1       19.03       20.21      1.60 o
   4   3   1        2.81        3.62      0.83 o
   5   3   1        0.08        0.94      1.71 o
   0   4   1       19.81       19.32      1.27 o
   1   4   1        6.55        9.56      0.68 o
   2   4   1       33.54       31.19      1.97 o
   3   4   1        2.76        3.96      0.58 o
   4   4   1        0.04        2.77      1.84 o
   5   4   1        0.36        1.06      2.71 o
   0   5   1       10.10       11.04      0.92 o
   1   5   1       26.94       25.07      1.68 o
   2   5   1       52.81       52.08      2.91 o
   3   5   1       12.72       12.82      1.04 o
   4   5   1        2.36        3.41      1.50 o
   0   6   1       22.94       22.18      1.49 o
   1   6   1       78.23       81.04      5.75 o
   2   6   1       62.96       67.95      3.72 o
   3   6   1        4.32        5.58      0.90 o
   4   6   1        0.61        2.35      1.71 o
   0   7   1       35.25       36.40      2.35 o
   1   7   1       10.15       10.46      0.92 o
   2   7   1        2.22        3.17      1.49 o
   3   7   1        1.25        2.21      2.60 o
   4   7   1        0.26        1.91      0.86 o
   0   8   1       22.40       22.04      1.38 o
   1   8   1        4.34        4.29      0.95 o
   2   8   1        5.24        6.76      0.96 o
   0   9   1        2.92        3.72      2.00 o
   1   9   1        2.21        2.98      0.74 o
   2   9   1        0.24        1.38      2.05 o
   0  10   1        0.66        3.01      3.01 o
   1  10   1        0.11        3.99      3.37 o
   1  -9   2        0.93        1.17      3.44 o
   1  -8   2       11.55       10.18      1.06 o
   2  -8   2        0.13        0.00      0.09 o
   1  -7   2       11.31       10.91      0.89 o
   2  -7   2        0.94        2.93      2.40 o
   3  -7   2        0.19        3.65      1.87 o
   1  -6   2        8.36        9.34      0.74 o
   2  -6   2        4.16        5.41      0.91 o
   3  -6   2        1.79        4.75      3.29 o
   1  -5   2       16.42       17.29      1.29 o
   2  -5   2       26.88       25.27      1.70 o
   3  -5   2       10.73       11.10      0.93 o
   4  -5   2        2.20        0.58      3.11 o
   1  -4   2       56.44       63.88      3.00 o
   2  -4   2       34.98       37.48      2.46 o
   3  -4   2        2.64        3.10      0.78 o
   4  -4   2        1.06        0.51      2.84 o
   1  -3   2       30.89       29.18      1.88 o
   2  -3   2       27.18       26.67      1.81 o
   3  -3   2       11.52       11.44      0.80 o
   4  -3   2        1.52        1.22      1.55 o
   1  -2   2      151.47      136.66      3.29 o
   2  -2   2        4.08        3.66      0.57 o
   3  -2   2       19.37       22.18      2.49 o
   4  -2   2        7.13        7.80      0.85 o
   1  -1   2       27.16       30.38      1.50 o
   2  -1   2       83.31       93.60      3.23 o
   3  -1   2       19.03       18.52      1.41 o
   4  -1   2        0.02        0.00      0.09 o
   5  -1   2        0.07        0.53      2.86 o
   0   0   2     1485.36     1364.68      5.81 o
   1   0   2     1048.39     1003.21      6.97 o
   2   0   2       16.35       18.16      1.18 o
   3   0   2       20.88       20.11      1.37 o
   4   0   2        3.35        2.13      1.39 o
   5   0   2        1.38        2.37      1.75 o
   0   1   2      240.87      232.70      2.63 o
   1   1   2      455.86      427.89      4.53 o
   2   1   2       30.52       36.91      1.89 o
   3   1   2       12.64       12.53      0.88 o
   4   1   2        8.70        9.63      0.94 o
   5   1   2        0.58        0.00      0.09 o
   0   2   2      368.29      354.42      4.07 o
   1   2   2       81.71       81.38      3.07 o
   2   2   2       54.92       59.22      2.60 o
   3   2   2      115.88      116.28      4.24 o
   4   2   2        4.42        1.88      1.67 o
   5   2   2        0.07        1.03      2.42 o
   0   3   2       22.52       21.89      1.38 o
   1   3   2      316.72      334.10      5.05 o
   2   3   2      268.09      265.45      5.39 o
   3   3   2       15.11       15.96      1.09 o
   4   3   2        0.13        0.99      0.70 o
   5   3   2        0.06        0.50      3.02 o
   0   4   2      168.68      174.68      4.14 o
   1   4   2      101.28       95.88      3.15 o
   2   4   2        6.96        8.78      0.70 o
   3   4   2       17.68       15.98      0.94 o
   4   4   2        0.09        0.40      1.66 o
   5   4   2        0.52        2.32      1.53 o
   0   5   2        5.74        6.36      0.53 o
   1   5   2       10.37       11.17      0.84 o
   2   5   2       36.27       41.73      2.73 o
   3   5   2        1.67        2.06      2.38 o
   4   5   2        0.83        1.78      2.08 o
   0   6   2       18.35       16.94      0.97 o
   1   6   2      117.86      108.61      4.26 o
   2   6   2       43.77       44.80      3.04 o
   3   6   2        0.13        1.00      1.29 o
   4   6   2        0.31        0.49      1.99 o
   0   7   2       28.53       30.97      2.24 o
   1   7   2      101.30      107.13      4.85 o
   2   7   2        1.82        2.66      0.72 o
   3   7   2        1.61        2.16      1.58 o
   4   7   2        0.04        1.72      2.01 o
   0   8   2       11.72       11.58      0.98 o
   1   8   2        1.76        2.18      1.05 o
   2   8   2        0.34        0.78      1.71 o
   3   8   2        0.17        2.45      2.03 o
   0   9   2        3.02        4.25      1.11 o
   1   9   2        0.37        0.50      1.60 o
   2   9   2        0.01        3.53      2.42 o
   3   9   2        0.58        0.92      1.21 o
   0  10   2        0.00        1.91      1.73 o
   1  10   2        1.34        1.65      3.17 o
   1  -8   3        0.23        2.69      2.52 o
   2  -8   3        2.16        0.00      0.09 o
   1  -7   3       10.96       12.47      1.05 o
   2  -7   3        0.95        4.55      2.31 o
   1  -6   3        4.08        3.38      2.16 o
   2  -6   3        1.18        1.86      0.88 o
   3  -6   3        4.89        4.56      0.93 o
   1  -5   3       18.49       19.72      1.38 o
   2  -5   3       19.84       19.03      1.39 o
   3  -5   3        7.89        8.44      1.20 o
   1  -4   3       88.50       91.42      3.71 o
   2  -4   3        7.44        7.46      0.68 o
   3  -4   3        0.34        1.96      2.15 o
   4  -4   3        1.50        2.63      1.81 o
   1  -3   3      137.81      143.94      3.93 o
   2  -3   3       11.86       11.32      1.18 o
   3  -3   3        3.32        4.10      0.88 o
   4  -3   3        0.15        0.95      1.91 o
   1  -2   3        9.51        9.81      0.74 o
   2  -2   3       10.11        7.80      0.60 o
   3  -2   3        6.08        6.48      0.70 o
   4  -2   3        3.98        2.98      1.94 o
   1  -1   3       69.33       70.64      2.27 o
   2  -1   3       22.92       22.15      2.34 o
   3  -1   3       52.80       54.52      3.31 o
   4  -1   3        3.99        4.53      1.96 o
   5  -1   3        0.08        2.18      2.18 o
   0   0   3       80.41       82.79      1.86 o
   1   0   3      257.52      230.88      3.66 o
   2   0   3       68.64       77.68      2.88 o
   3   0   3        7.49        6.55      0.58 o
   4   0   3        0.91        1.92      2.13 o
   5   0   3        0.44        1.55      2.98 o
   0   1   3       34.06       36.90      1.30 o
   1   1   3      432.46      427.96      4.79 o
   2   1   3       53.21       57.47      2.40 o
   3   1   3       15.98       17.24      1.49 o
   4   1   3        2.01        1.16      1.99 o
   5   1   3        0.20        4.68      2.38 o
   0   2   3       75.04       69.03      1.99 o
   1   2   3      101.36      101.26      2.57 o
   2   2   3      264.69      292.32      5.37 o
   3   2   3       26.79       25.94      1.87 o
   4   2   3        0.23        1.85      2.26 o
   5   2   3        0.13        1.05      0.94 o
   0   3   3       19.76       17.55      1.05 o
   1   3   3      569.21      605.87      6.83 o
   2   3   3      366.33      417.40      6.73 o
   3   3   3        7.74        9.56      0.70 o
   5   3   3        0.61        1.01      2.69 o
   0   4   3       83.95       87.66      2.98 o
   1   4   3      301.68      340.51      5.78 o
   2   4   3       12.05       12.17      0.85 o
   3   4   3        2.13        0.90      1.90 o
   4   4   3        0.48        3.30      2.18 o
   5   4   3        0.54        1.06      2.40 o
   0   5   3       53.36       54.26      2.75 o
   1   5   3       23.98       28.40      1.82 o
   2   5   3        2.89        3.85      0.68 o
   3   5   3        2.34        1.82      1.47 o
   4   5   3        0.88        1.29      2.50 o
   0   6   3       19.97       20.71      1.35 o
   1   6   3       32.60       27.44      1.62 o
   2   6   3        1.13        1.59      0.70 o
   3   6   3        3.03        2.13      0.90 o
   4   6   3        0.60        0.77      1.82 o
   0   7   3       39.25       45.79      2.90 o
   1   7   3       17.31       16.00      1.16 o
   2   7   3        5.09        5.73      0.93 o
   3   7   3        1.09        1.50      1.74 o
   4   7   3        0.05        1.57      2.03 o
   0   8   3        3.79        1.27      1.98 o
   1   8   3        2.66        1.62      2.10 o
   2   8   3        1.27        1.11      0.92 o
   0   9   3        0.18        1.48      2.27 o
   2   9   3        0.20        1.86      0.87 o
   3   9   3        0.46        0.00      0.09 o
   0  10   3        0.53        2.29      2.49 o
   1  10   3        0.19        3.87      3.26 o
   2  10   3        0.04        2.09      2.56 o
   1  -8   4        0.54        1.81      1.80 o
   1  -7   4        5.27        5.11      1.02 o
   2  -7   4        0.87        3.15      3.15 o
   1  -6   4        9.41       11.44      0.90 o
   2  -6   4        1.37        0.91      1.55 o
   3  -6   4        2.03        0.55      3.26 o
   1  -5   4        1.03        2.05      0.73 o
   2  -5   4        5.57        6.23      0.68 o
   3  -5   4       10.56       12.12      1.07 o
   1  -4   4       27.72       26.89      1.85 o
   2  -4   4        2.92        3.45      0.71 o
   3  -4   4       10.88       11.61      0.90 o
   4  -4   4        3.04        4.84      1.14 o
   1  -3   4       52.85       52.11      2.60 o
   2  -3   4       20.13       17.75      0.94 o
   3  -3   4        9.13       10.30      0.83 o
   4  -3   4        0.53        2.60      1.86 o
   1  -2   4        0.30        1.30      0.76 o
   2  -2   4       52.08       51.59      2.83 o
   3  -2   4       10.57       10.77      0.97 o
   4  -2   4        2.03        1.20      1.82 o
   1  -1   4       51.29       48.82      2.10 o
   2  -1   4      151.80      148.84      4.25 o
   3  -1   4       23.47       27.67      2.85 o
   4  -1   4        0.65        2.57      1.85 o
   5  -1   4        0.18        3.33      2.36 o
   0   0   4      203.23      192.05      3.18 o
   1   0   4      115.29      118.77      2.88 o
   2   0   4       32.35       34.67      3.03 o
   3   0   4        2.30        2.33      1.32 o
   4   0   4        1.58        2.87      0.81 o
   5   0   4        0.52        1.29      1.66 o
   0   1   4      255.69      232.15      3.43 o
   1   1   4       72.63       72.74      2.20 o
   2   1   4       95.26       97.45      3.20 o
   3   1   4        0.69        1.59      1.36 o
   4   1   4        0.37        0.94      1.24 o
   5   1   4        2.83        2.15      2.20 o
   0   2   4      266.87      268.71      3.98 o
   1   2   4       92.63       90.31      2.55 o
   2   2   4       46.58       46.61      2.31 o
   3   2   4        2.20        1.92      0.69 o
   4   2   4        0.68        2.05      1.60 o
   5   2   4        1.87        2.09      2.77 o
   0   3   4       62.05       65.05      2.32 o
   1   3   4      694.53      773.96      7.92 o
   2   3   4       11.63       12.58      0.90 o
   3   3   4        6.43        7.42      0.70 o
   4   3   4        0.74        0.68      1.43 o
   5   3   4        0.03        1.39      0.72 o
   0   4   4      380.23      431.60      6.49 o
   1   4   4        0.15        1.17      0.91 o
   2   4   4        7.51        6.90      0.51 o
   3   4   4        5.48        4.08      0.85 o
   4   4   4        1.47        3.42      0.76 o
   5   4   4        0.30        3.22      2.05 o
   0   5   4       83.27       89.28      3.48 o
   1   5   4       70.87       71.97      3.15 o
   2   5   4       44.55       42.79      2.42 o
   3   5   4        3.10        1.12      1.76 o
   4   5   4        1.81        3.48      0.79 o
   0   6   4       14.01       12.41      0.82 o
   1   6   4       16.73       15.00      0.99 o
   2   6   4        1.28        0.54      1.55 o
   3   6   4        4.08        3.11      2.20 o
   4   6   4        0.65        0.84      1.81 o
   0   7   4       80.40       82.48      4.26 o
   1   7   4       17.38       15.40      1.05 o
   2   7   4        4.57        5.10      0.70 o
   3   7   4        0.04        0.00      0.09 o
   4   7   4        0.02        1.05      1.66 o
   0   8   4       16.95       17.44      1.13 o
   1   8   4        0.35        1.60      2.72 o
   2   8   4        2.85        1.30      1.57 o
   3   8   4        0.51        0.48      1.99 o
   0   9   4        1.77        4.12      1.95 o
   1   9   4        0.86        1.74      1.90 o
   2   9   4        0.43        2.61      0.79 o
   3   9   4        1.50        3.65      1.07 o
   0  10   4        0.04        1.15      1.82 o
   1  10   4        0.34        1.09      2.45 o
   2  10   4        0.61        1.16      1.53 o
   1  -8   5        1.24        3.42      2.41 o
   1  -7   5        2.81        3.52      1.01 o
   2  -7   5        0.96        6.01      3.04 o
   1  -6   5        2.86        1.69      2.66 o
   2  -6   5        0.92        3.62      2.48 o
   3  -6   5        0.02        5.57      2.64 o
   1  -5   5        6.20        9.91      0.75 o
   2  -5   5        2.11        1.87      1.39 o
   3  -5   5       19.25       18.41      1.25 o
   1  -4   5       10.37       11.83      0.96 o
   2  -4   5       57.50       60.42      3.59 o
   3  -4   5       22.71       23.39      1.64 o
   1  -3   5        3.13        3.92      0.45 o
   2  -3   5        5.56        5.46      0.60 o
   3  -3   5        2.57        2.16      0.83 o
   4  -3   5        0.54        1.57      1.82 o
   1  -2   5       68.66       71.70      2.80 o
   2  -2   5        0.48        1.36      1.29 o
   3  -2   5        2.84        3.48      1.63 o
   4  -2   5        5.86        4.91      1.24 o
   1  -1   5      125.98      134.40      3.54 o
   2  -1   5      152.91      168.43      4.61 o
   3  -1   5       60.56       54.66      4.57 o
   4  -1   5        5.95        5.36      0.89 o
   0   0   5      168.58      168.02      3.33 o
   1   0   5      120.94      114.74      3.01 o
   2   0   5      329.26      322.71      6.04 o
   3   0   5        3.16        1.60      0.68 o
   4   0   5        2.50        1.43      1.62 o
   5   0   5        0.72        2.69      2.90 o
   0   1   5      384.44      380.55      4.84 o
   1   1   5       81.38       74.21      2.38 o
   2   1   5       66.68       60.75      2.75 o
   3   1   5        8.78        9.38      0.68 o
   4   1   5        0.30        3.10      2.05 o
   5   1   5        3.28        4.13      0.83 o
   0   2   5       24.65       22.17      1.37 o
   1   2   5      219.86      214.54      4.08 o
   2   2   5       44.01       41.85      3.27 o
   3   2   5        2.19        1.52      1.51 o
   4   2   5        7.65        8.83      1.02 o
   5   2   5        2.61        1.31      1.12 o
   0   3   5      130.13      133.57      3.39 o
   1   3   5      270.77      288.47      5.06 o
   2   3   5       31.83       30.43      1.91 o
   3   3   5        2.82        1.83      1.51 o
   4   3   5        1.04        0.80      2.33 o
   5   3   5        0.57        2.63      1.53 o
   0   4   5      273.57      277.05      5.36 o
   1   4   5      142.14      157.23      4.14 o
   2   4   5       11.95       11.10      0.72 o
   3   4   5        1.42        0.95      1.99 o
   4   4   5        0.76        2.10      2.34 o
   5   4   5        0.87        0.00      0.09 o
   0   5   5       59.92       58.41      2.76 o
   1   5   5       25.31       24.43      1.57 o
   2   5   5       10.88       11.81      0.97 o
   3   5   5        0.20        1.10      1.25 o
   4   5   5        2.99        3.64      1.05 o
   0   6   5       19.01       19.61      1.28 o
   1   6   5        5.04        5.26      0.70 o
   2   6   5        0.79        1.35      0.61 o
   3   6   5        0.90        2.93      1.53 o
   4   6   5        4.94        5.74      1.08 o
   0   7   5        5.59        5.68      0.83 o
   1   7   5        0.25        2.08      1.59 o
   2   7   5        3.81        3.45      0.65 o
   3   7   5        4.06        2.58      1.49 o
   4   7   5        0.12        2.09      1.84 o
   0   8   5        3.49        4.40      0.94 o
   1   8   5        4.87        3.85      1.59 o
   2   8   5        0.37        0.85      2.18 o
   3   8   5        0.29        0.96      1.81 o
   2   9   5        1.64        0.98      2.31 o
   3   9   5        0.31        0.52      2.84 o
   1  10   5        0.30        0.62      0.84 o
   2  10   5        0.69        3.31      1.94 o
   1  -8   6        0.49        3.52      2.15 o
   1  -7   6        3.44        4.45      1.05 o
   2  -7   6        3.26        3.39      2.91 o
   1  -6   6        4.99        5.40      1.05 o
   2  -6   6        2.29        4.08      1.10 o
   3  -6   6        0.54        1.18      2.65 o
   1  -5   6        3.68        3.69      0.92 o
   2  -5   6       19.62       18.20      1.22 o
   3  -5   6        7.26        9.76      1.06 o
   1  -4   6       26.75       26.46      1.65 o
   2  -4   6       43.20       44.34      2.88 o
   3  -4   6       21.18       20.48      1.22 o
   4  -4   6        1.46        0.57      2.81 o
   1  -3   6        6.88        7.48      0.76 o
   2  -3   6       31.26       33.67      2.27 o
   3  -3   6        7.62        8.38      0.82 o
   4  -3   6        3.31        3.85      2.16 o
   1  -2   6       48.70       50.72      3.53 o
   2  -2   6       21.30       21.67      1.54 o
   3  -2   6        5.56        5.79      0.66 o
   4  -2   6        5.00        5.37      0.84 o
   1  -1   6       86.99       78.86      2.92 o
   2  -1   6      105.44      119.15      4.13 o
   3  -1   6       36.58       35.17      2.38 o
   4  -1   6        3.68        4.33      0.73 o
   0   0   6       57.05       52.45      2.12 o
   1   0   6      958.31     1047.47      9.64 o
   2   0   6       49.27       50.19      2.71 o
   3   0   6        3.45        1.28      1.38 o
   4   0   6        0.08        2.34      1.78 o
   0   1   6      276.12      313.94      4.92 o
   1   1   6      340.26      366.61      5.56 o
   2   1   6       32.19       34.98      2.18 o
   3   1   6       11.07       10.96      1.03 o
   4   1   6        9.12        4.09      2.08 o
   5   1   6        8.79       11.10      1.13 o
   0   2   6      341.65      354.32      5.32 o
   1   2   6      206.33      199.77      4.22 o
   2   2   6       70.46       64.21      2.96 o
   3   2   6        0.70        1.36      1.18 o
   4   2   6       22.90       27.05      1.96 o
   0   3   6       98.78      114.66      3.30 o
   1   3   6       70.79       67.21      2.64 o
   2   3   6        5.92        8.09      0.63 o
   3   3   6        1.31        2.53      1.16 o
   4   3   6        4.60        5.24      1.09 o
   5   3   6        0.24        0.52      2.63 o
   0   4   6       97.43      109.85      3.54 o
   1   4   6       35.48       38.48      2.93 o
   2   4   6       14.25       14.95      1.08 o
   3   4   6       11.43       12.16      1.00 o
   4   4   6        0.33        0.71      1.48 o
   5   4   6        0.38        3.13      2.81 o
   0   5   6        8.90        9.48      0.74 o
   1   5   6        8.61        7.52      0.68 o
   2   5   6       17.51       17.70      1.19 o
   3   5   6        1.39        1.33      1.31 o
   4   5   6        6.78        7.12      1.16 o
   0   6   6        9.17        9.68      0.68 o
   1   6   6       15.99       15.09      1.07 o
   2   6   6        0.87        1.24      1.59 o
   3   6   6       23.13       22.07      1.38 o
   4   6   6        0.20        0.83      1.57 o
   0   7   6        8.46        8.44      0.73 o
   1   7   6        1.46        1.48      1.83 o
   2   7   6       19.17       16.07      1.20 o
   3   7   6        4.11        4.54      0.91 o
   4   7   6        0.17        1.05      2.79 o
   0   8   6        3.36        1.28      2.67 o
   1   8   6        8.29        6.10      1.05 o
   2   8   6        3.57        5.04      0.91 o
   3   8   6        0.52        4.37      3.04 o
   0   9   6        3.83        3.86      2.24 o
   1   9   6        0.08        0.69      0.80 o
   2   9   6        0.06        1.03      2.71 o
   3   9   6        1.30        1.09      1.94 o
   0  10   6        0.01        1.16      3.05 o
   1  10   6        0.60        2.18      1.07 o
   2  10   6        0.87        0.00      0.09 o
   1  -7   7        4.35        5.81      1.21 o
   1  -6   7        0.71        0.95      2.24 o
   2  -6   7        2.04        0.52      2.51 o
   1  -5   7        0.51        2.87      2.42 o
   2  -5   7        1.54        3.22      2.71 o
   3  -5   7        4.59        4.89      1.20 o
   1  -4   7       78.05       76.12      4.25 o
   2  -4   7      116.79      118.16      5.37 o
   3  -4   7        0.69        0.48      1.66 o
   1  -3   7      195.40      187.67      5.48 o
   2  -3   7       36.50       38.42      2.56 o
   3  -3   7        5.94        6.02      1.05 o
   4  -3   7        0.16        1.64      2.51 o
   1  -2   7       44.35       44.35      2.60 o
   2  -2   7        3.49        2.17      2.04 o
   3  -2   7        1.92        1.40      0.82 o
   4  -2   7        3.35        2.46      3.14 o
   1  -1   7       89.87       91.52      3.24 o
   2  -1   7       19.81       19.52      1.40 o
   3  -1   7        6.27        5.95      0.86 o
   4  -1   7        1.60        2.50      0.87 o
   0   0   7      247.63      271.34      5.08 o
   1   0   7      258.70      275.57      5.36 o
   2   0   7       78.88       90.69      3.64 o
   3   0   7        9.12        8.79      0.72 o
   4   0   7        1.23        3.37      1.84 o
   0   1   7      580.14      624.14      7.44 o
   1   1   7      269.11      270.33      5.14 o
   2   1   7       23.54       25.46      1.64 o
   3   1   7        5.95        4.56      0.62 o
   4   1   7        5.27        7.37      1.07 o
   0   2   7      290.83      282.10      5.14 o
   1   2   7       23.14       23.37      1.42 o
   2   2   7       37.17       32.74      3.14 o
   3   2   7        7.85        9.85      0.72 o
   4   2   7       22.94       20.64      1.34 o
   5   2   7        4.64        1.49      1.74 o
   0   3   7       72.27       70.28      2.81 o
   1   3   7       54.24       50.69      2.36 o
   2   3   7        8.46        7.45      0.55 o
   3   3   7       64.15       60.80      3.57 o
   4   3   7        8.94        9.76      0.87 o
   5   3   7        0.09        4.30      3.14 o
   0   4   7      146.06      151.86      4.34 o
   1   4   7       23.01       23.98      1.49 o
   2   4   7       22.26       24.78      1.64 o
   3   4   7        1.26        1.16      0.66 o
   4   4   7        1.40        1.37      1.75 o
   0   5   7       20.87       22.77      1.55 o
   1   5   7       32.44       34.78      2.09 o
   2   5   7        7.53        7.41      0.69 o
   3   5   7        9.29        9.60      0.75 o
   4   5   7        0.07        3.22      2.11 o
   0   6   7        6.31        5.92      0.61 o
   1   6   7       22.71       24.16      1.69 o
   2   6   7        8.07        7.79      1.02 o
   3   6   7        1.56        3.21      2.14 o
   4   6   7        1.61        0.00      0.09 o
   0   7   7        4.87        3.22      1.59 o
   1   7   7        9.04        6.88      0.97 o
   2   7   7        9.71        8.73      1.18 o
   3   7   7        2.04        0.89      2.79 o
   4   7   7        0.15        1.83      0.95 o
   0   8   7        7.67        7.50      0.80 o
   1   8   7       12.29        9.62      0.88 o
   0   9   7        2.07        1.49      1.92 o
   1   9   7        1.59        1.30      1.65 o
   2   9   7        1.24        2.97      1.74 o
   3   9   7        0.24        1.37      2.04 o
   0  10   7        0.36        2.65      2.06 o
   1  10   7        1.66        1.64      2.85 o
   2  10   7        1.14        1.77      2.71 o
   1  -7   8        2.71        1.72      2.63 o
   1  -6   8        6.85        7.20      1.12 o
   2  -6   8        7.86        8.29      1.07 o
   1  -5   8        9.98        8.28      1.13 o
   2  -5   8        8.32        6.45      1.17 o
   3  -5   8        1.84        2.40      1.31 o
   1  -4   8       45.52       51.13      3.29 o
   2  -4   8       21.84       19.92      1.44 o
   3  -4   8       11.84       11.11      1.39 o
   1  -3   8      151.11      154.10      5.24 o
   2  -3   8       38.52       40.19      3.72 o
   3  -3   8        8.46        8.50      1.26 o
   4  -3   8        0.28        0.20      1.03 o
   1  -2   8       24.52       24.85      1.59 o
   2  -2   8       17.12       14.64      1.09 o
   3  -2   8        0.07        1.28      2.22 o
   4  -2   8        1.81        2.38      1.84 o
   1  -1   8      154.51      142.64      4.37 o
   2  -1   8        6.19        6.96      0.60 o
   3  -1   8        0.88        1.24      1.48 o
   4  -1   8        4.37        4.60      1.18 o
   0   0   8      248.50      254.22      5.32 o
   1   0   8       64.07       72.23      3.05 o
   2   0   8       39.06       42.59      3.87 o
   3   0   8        8.53        8.52      0.79 o
   4   0   8        0.86        0.91      2.57 o
   0   1   8      233.01      239.36      5.06 o
   1   1   8      109.72      109.54      3.53 o
   2   1   8       20.58       22.81      2.20 o
   3   1   8        2.06        0.61      1.44 o
   4   1   8        2.40        2.82      0.94 o
   0   2   8       22.19       26.44      1.82 o
   1   2   8       36.89       42.81      3.39 o
   2   2   8       11.93       10.56      0.80 o
   3   2   8       55.21       53.83      3.33 o
   4   2   8       41.32       45.98      3.06 o
   0   3   8       18.01       18.45      1.28 o
   1   3   8       10.38       11.95      0.72 o
   2   3   8       30.10       27.50      1.99 o
   3   3   8       38.06       34.63      2.19 o
   4   3   8       18.83       18.57      1.28 o
   0   4   8       24.50       23.89      1.56 o
   1   4   8        8.98        9.21      0.69 o
   2   4   8       58.88       57.27      3.15 o
   3   4   8       22.00       21.98      1.49 o
   4   4   8        1.47        4.05      2.06 o
   0   5   8       16.41       15.64      1.10 o
   1   5   8       50.01       51.21      2.90 o
   2   5   8        1.05        3.35      1.38 o
   3   5   8        2.62        0.75      1.97 o
   4   5   8        0.26        2.37      2.27 o
   0   6   8        3.08        2.54      0.77 o
   1   6   8        1.31        3.21      0.67 o
   2   6   8        4.93        2.62      0.81 o
   3   6   8        3.34        3.39      0.63 o
   4   6   8        0.38        3.99      2.64 o
   0   7   8       10.90       10.00      0.87 o
   1   7   8       10.30        8.19      0.76 o
   2   7   8        6.17        4.40      1.74 o
   3   7   8        0.01        2.71      1.65 o
   4   7   8        0.17        1.62      2.48 o
   0   8   8        4.11        2.71      0.92 o
   1   8   8        0.41        0.00      0.09 o
   2   8   8        0.67        0.45      2.41 o
   3   8   8        0.02        0.49      2.14 o
   0   9   8        1.97        2.68      1.00 o
   1   9   8        0.11        0.49      2.00 o
   2   9   8        0.07        3.64      2.47 o
   3   9   8        0.02        0.56      2.44 o
   0  10   8        0.30        1.74      3.02 o
   1  10   8        0.97        0.55      2.42 o
   1  -6   9        9.83        9.96      1.05 o
   2  -6   9        2.35        3.10      2.27 o
   1  -5   9        7.76        7.24      0.87 o
   2  -5   9        2.36        4.34      2.27 o
   1  -4   9       55.30       57.03      3.67 o
   2  -4   9       17.73       21.39      1.39 o
   3  -4   9       24.97       23.59      1.57 o
   1  -3   9      245.63      248.17      7.03 o
   2  -3   9       81.86       89.11      4.60 o
   3  -3   9        7.91        7.22      1.14 o
   1  -2   9       53.33       55.88      3.24 o
   2  -2   9        7.38        7.64      0.72 o
   3  -2   9        3.25        1.78      2.60 o
   1  -1   9       34.05       32.37      2.09 o
   2  -1   9        2.44        3.25      0.71 o
   3  -1   9        8.32        7.14      0.98 o
   4  -1   9        5.06        5.77      0.88 o
   0   0   9        5.60        6.58      0.55 o
   1   0   9       13.20       12.66      0.94 o
   2   0   9        1.82        2.99      1.45 o
   3   0   9        1.53        1.13      1.97 o
   4   0   9        6.67        6.51      0.92 o
   0   1   9       90.12       92.25      3.41 o
   1   1   9       11.31       13.11      1.09 o
   2   1   9        3.26        3.59      0.50 o
   3   1   9        5.96        6.93      0.71 o
   4   1   9        2.14        3.58      1.67 o
   0   2   9       18.31       20.47      1.30 o
   1   2   9       16.45       15.98      1.02 o
   2   2   9        3.06        1.96      0.65 o
   3   2   9       45.18       48.42      4.65 o
   4   2   9       16.99       16.56      1.27 o
   0   3   9       19.78       19.19      1.24 o
   1   3   9        5.95        5.88      0.55 o
   2   3   9       64.23       58.90      3.32 o
   3   3   9      215.20      220.98      6.77 o
   4   3   9       15.84       19.38      1.31 o
   0   4   9       15.30       16.53      1.05 o
   1   4   9        6.97        6.92      0.53 o
   2   4   9      295.64      298.30      7.10 o
   3   4   9       30.05       29.40      1.86 o
   4   4   9        2.60        2.71      0.96 o
   0   5   9        8.38        8.58      0.80 o
   1   5   9       73.53       70.86      3.63 o
   2   5   9       43.07       41.04      2.55 o
   3   5   9       10.90       12.60      1.11 o
   4   5   9        0.40        0.97      2.75 o
   0   6   9       69.93       82.94      4.19 o
   1   6   9        5.13        4.95      0.64 o
   2   6   9        4.81        3.92      0.77 o
   3   6   9        0.97        2.02      0.85 o
   4   6   9        0.29        1.03      1.93 o
   0   7   9        0.47        1.63      1.37 o
   1   7   9        6.65        6.11      0.72 o
   2   7   9        3.25        3.02      1.61 o
   3   7   9        0.05        1.43      1.39 o
   4   7   9        0.11        1.69      2.36 o
   0   8   9        3.55        2.23      0.93 o
   1   8   9        4.77        5.36      0.90 o
   2   8   9        0.27        0.94      1.44 o
   3   8   9        0.44        0.71      1.20 o
   0   9   9        0.97        2.08      2.94 o
   1   9   9        0.16        1.03      2.06 o
   2   9   9        0.47        1.57      2.71 o
   1  10   9        0.32        5.27      3.04 o
   1  -6  10        2.78        2.44      2.35 o
   1  -5  10        9.53       10.74      1.26 o
   2  -5  10        0.32        0.54      2.60 o
   1  -4  10        5.85        4.99      0.77 o
   2  -4  10       11.29        9.05      1.29 o
   3  -4  10       10.05        9.10      1.16 o
   1  -3  10       41.15       42.04      2.65 o
   2  -3  10       37.83       42.43      2.63 o
   3  -3  10        3.80        3.92      2.22 o
   1  -2  10      153.55      126.07      5.10 o
   2  -2  10       26.03       28.54      2.05 o
   3  -2  10        3.96        2.78      1.96 o
   1  -1  10       32.92       34.96      2.27 o
   2  -1  10       22.13       21.95      1.63 o
   3  -1  10       11.94       13.98      1.05 o
   4  -1  10        1.23        1.05      1.95 o
   0   0  10       30.06       29.76      1.94 o
   1   0  10        1.14        2.38      1.52 o
   2   0  10        1.20        1.78      1.24 o
   3   0  10       12.88       13.60      0.98 o
   4   0  10        0.62        2.50      2.95 o
   0   1  10       16.35       16.43      1.09 o
   1   1  10       34.11       31.02      2.02 o
   2   1  10       21.70       25.15      1.69 o
   3   1  10        1.94        3.07      1.71 o
   4   1  10        0.42        2.86      2.34 o
   0   2  10        3.61        2.60      0.46 o
   1   2  10       16.50       16.11      1.06 o
   2   2  10       29.41       28.59      2.28 o
   3   2  10       28.20       31.39      2.36 o
   4   2  10        4.16        1.82      2.16 o
   0   3  10        0.15        1.08      1.66 o
   1   3  10       14.93       14.76      1.03 o
   2   3  10      260.49      266.54      6.77 o
   3   3  10        0.30        0.36      2.02 o
   4   3  10        5.66        5.12      1.09 o
   0   4  10        2.39        2.07      1.34 o
   1   4  10      133.67      134.20      4.62 o
   2   4  10       24.13       24.52      1.74 o
   3   4  10       34.79       36.76      2.50 o
   4   4  10        1.57        0.47      2.63 o
   0   5  10       21.39       21.84      1.60 o
   1   5  10      199.59      189.69      5.92 o
   2   5  10       77.24       81.19      4.22 o
   3   5  10        1.20        1.56      1.76 o
   4   5  10        0.04        3.03      2.14 o
   0   6  10       93.16       99.99      4.53 o
   1   6  10       53.48       48.74      3.04 o
   2   6  10        2.55        5.22      0.93 o
   3   6  10        0.38        0.45      2.12 o
   4   6  10        0.44        1.60      2.05 o
   0   7  10       18.32       18.63      1.07 o
   1   7  10        0.55        1.26      2.60 o
   2   7  10        3.35        4.21      0.80 o
   3   7  10        0.08        0.94      1.90 o
   0   8  10        3.26        0.95      2.77 o
   1   8  10        2.80        1.96      1.66 o
   2   8  10        0.37        0.98      1.96 o
   0   9  10        0.60        1.07      2.40 o
   1   9  10        0.35        0.00      0.09 o
   2   9  10        0.28        3.19      2.61 o
   1  -5  11        0.33        4.28      3.14 o
   2  -5  11        0.51        2.22      2.07 o
   1  -4  11        3.56        4.38      2.09 o
   2  -4  11        1.25        1.56      2.38 o
   1  -3  11        5.93        4.22      2.11 o
   2  -3  11       15.60       19.01      1.60 o
   3  -3  11       10.17       10.28      1.55 o
   1  -2  11       95.97       92.74      4.47 o
   2  -2  11       15.22       16.40      1.16 o
   3  -2  11        0.47        2.40      1.78 o
   1  -1  11       25.06       25.59      1.78 o
   2  -1  11        7.55        7.99      0.77 o
   3  -1  11       11.43       10.97      1.03 o
   4  -1  11        1.87        0.55      3.55 o
   0   0  11        1.45        1.12      0.64 o
   1   0  11        2.20        2.52      0.67 o
   2   0  11       51.15       50.07      3.09 o
   3   0  11        7.54        6.78      0.76 o
   4   0  11        1.56        2.72      3.31 o
   0   1  11        3.11        3.75      0.61 o
   1   1  11        2.80        1.77      1.26 o
   2   1  11        6.87        5.69      0.70 o
   3   1  11       11.68       12.88      0.95 o
   0   2  11        2.88        1.71      1.57 o
   1   2  11        2.76        3.01      0.69 o
   2   2  11        2.19        2.38      1.40 o
   3   2  11        1.61        2.13      1.49 o
   4   2  11        0.03        0.79      0.94 o
   0   3  11       27.96       25.30      1.63 o
   1   3  11       77.39       80.88      3.72 o
   2   3  11       98.71       99.74      4.36 o
   4   3  11        4.43        2.87      1.22 o
   0   4  11       43.63       42.57      2.77 o
   1   4  11      228.06      215.74      6.27 o
   2   4  11       40.77       41.70      2.62 o
   3   4  11       13.12       12.00      1.25 o
   4   4  11        0.42        3.06      2.16 o
   0   5  11      119.67      124.83      4.98 o
   1   5  11       22.93       20.69      1.59 o
   2   5  11        0.96        2.26      0.77 o
   3   5  11        0.32        1.75      1.49 o
   4   5  11        0.45        1.89      0.90 o
   0   6  11       44.87       44.68      2.88 o
   1   6  11        4.66        3.16      0.83 o
   2   6  11        0.13        1.21      2.31 o
   3   6  11        0.75        1.35      2.37 o
   4   6  11        0.54        2.58      2.27 o
   0   7  11        4.40        2.70      0.90 o
   1   7  11        4.31        3.22      0.99 o
   3   7  11        3.12        1.49      3.11 o
   0   8  11        1.03        4.36      2.11 o
   1   8  11        1.64        2.88      0.83 o
   2   8  11        0.75        2.20      1.01 o
   3   8  11        0.44        1.63      2.49 o
   0   9  11        0.09        1.10      2.60 o
   1   9  11        0.34        0.54      2.73 o
   2   9  11        0.30        1.60      1.00 o
   1  -5  12        0.62        1.15      2.94 o
   1  -4  12        0.81        1.03      1.63 o
   2  -4  12        0.33        1.35      2.00 o
   1  -3  12        0.42        0.00      0.09 o
   2  -3  12       11.95       12.78      1.22 o
   3  -3  12        1.08        0.59      2.10 o
   1  -2  12       25.09       26.43      1.83 o
   2  -2  12        7.96        9.03      0.85 o
   3  -2  12        1.39        2.35      1.53 o
   1  -1  12        8.84        7.67      1.11 o
   2  -1  12        4.75        5.51      0.95 o
   3  -1  12        3.59        0.50      2.46 o
   0   0  12        4.14        4.87      0.58 o
   1   0  12        5.16        5.21      0.97 o
   2   0  12       24.48       19.39      1.15 o
   3   0  12       18.13       16.88      1.23 o
   0   1  12        7.65        6.60      0.62 o
   1   1  12        0.36        2.02      1.17 o
   2   1  12       61.55       55.65      3.26 o
   3   1  12        6.28        6.58      1.22 o
   4   1  12        0.37        3.73      2.67 o
   0   2  12        9.27       10.23      0.73 o
   1   2  12       30.85       26.93      1.78 o
   2   2  12        2.96        2.84      0.90 o
   3   2  12        7.48        9.23      0.83 o
   4   2  12        0.12        2.64      1.97 o
   0   3  12        2.78        3.28      1.40 o
   1   3  12       54.18       55.60      3.43 o
   2   3  12        0.27        1.89      1.73 o
   3   3  12        1.97        0.44      2.13 o
   4   3  12        0.40        1.60      1.62 o
   0   4  12       42.00       45.20      2.73 o
   1   4  12       69.38       70.07      3.70 o
   2   4  12        3.82        4.12      0.60 o
   3   4  12        1.66        2.38      1.40 o
   4   4  12        0.36        1.38      2.21 o
   0   5  12       46.45       45.61      2.78 o
   1   5  12        3.93        5.36      0.62 o
   2   5  12       14.65       13.50      1.06 o
   3   5  12        0.64        2.95      1.87 o
   4   5  12        0.88        1.39      1.23 o
   0   6  12        6.50        7.46      0.76 o
   1   6  12       34.52       35.02      2.24 o
   2   6  12        0.67        3.84      2.45 o
   3   6  12        0.12        1.57      0.76 o
   0   7  12        4.03        4.81      1.04 o
   1   7  12        1.00        2.77      0.77 o
   2   7  12        1.58        0.73      1.64 o
   3   7  12        0.10        2.60      2.90 o
   0   8  12        4.37        5.60      1.11 o
   1   8  12        0.43        0.50      1.75 o
   2   8  12        1.28        2.12      2.31 o
   3   8  12        1.29        2.25      3.72 o
   0   9  12        0.73        1.46      1.03 o
   2   9  12        1.99        2.47      2.68 o
   1  -4  13        1.06        4.03      2.01 o
   1  -3  13        1.49        1.47      0.95 o
   2  -3  13        2.36        4.73      1.16 o
   1  -2  13        0.91        0.42      2.06 o
   2  -2  13        7.09        6.75      0.94 o
   3  -2  13        0.71        1.41      1.78 o
   2  -1  13        6.87        6.98      1.15 o
   3  -1  13        0.26        3.26      2.98 o
   0   0  13       22.81       25.05      1.71 o
   1   0  13       78.04       81.64      4.39 o
   2   0  13       28.82       27.13      2.05 o
   3   0  13        6.69        6.59      1.19 o
   0   1  13        9.76       10.37      0.84 o
   1   1  13       52.52       40.78      2.49 o
   2   1  13        6.86        6.36      1.01 o
   3   1  13        4.60        3.45      2.27 o
   0   2  13       10.06        8.16      0.75 o
   1   2  13        5.19        3.84      0.68 o
   2   2  13       40.73       38.86      3.52 o
   3   2  13        0.47        0.91      1.71 o
   4   2  13        0.94        2.00      1.99 o
   0   3  13       41.71       40.57      2.52 o
   1   3  13       21.17       19.16      1.35 o
   2   3  13        2.21        2.00      0.74 o
   3   3  13        4.10        2.14      2.07 o
   4   3  13        0.61        0.00      0.09 o
   0   4  13       96.49      103.03      4.62 o
   1   4  13       26.48       26.67      1.73 o
   2   4  13        5.97        5.12      0.85 o
   3   4  13        0.39        0.43      2.38 o
   0   5  13       30.59       28.20      1.95 o
   1   5  13        6.03        3.19      0.96 o
   2   5  13        8.16        8.39      0.80 o
   3   5  13        0.22        3.16      1.91 o
   0   6  13        4.68        6.05      0.91 o
   1   6  13        0.55        0.89      1.67 o
   2   6  13        0.51        1.36      2.07 o
   3   6  13        3.15        5.12      0.82 o
   0   7  13        0.89        1.35      0.88 o
   1   7  13        1.41        0.47      1.62 o
   2   7  13        0.46        0.00      0.09 o
   3   7  13        1.91        5.04      1.14 o
   0   8  13        0.06        0.53      2.87 o
   1   8  13        0.40        2.18      1.92 o
   2   8  13        2.23        2.17      1.81 o
   1   9  13        1.50        2.27      2.67 o
   1  -4  14        1.85        2.28      2.14 o
   1  -3  14        1.08        1.30      1.94 o
   2  -3  14        6.58        7.80      0.97 o
   1  -2  14        5.07        6.45      1.19 o
   2  -2  14        1.21        1.32      1.96 o
   1  -1  14        5.79        5.14      0.90 o
   2  -1  14        4.55        4.81      2.30 o
   3  -1  14        0.01        1.41      2.09 o
   0   0  14        1.96        2.42      0.81 o
   1   0  14        8.46        6.38      0.81 o
   2   0  14        2.21        1.86      1.86 o
   3   0  14        0.75        1.09      1.71 o
   0   1  14       33.28       34.58      2.46 o
   1   1  14       18.37       15.10      0.96 o
   2   1  14        1.69        1.42      0.83 o
   3   1  14        3.10        2.86      1.68 o
   0   2  14        9.74        9.85      1.01 o
   1   2  14       47.86       49.35      2.89 o
   2   2  14        1.40        0.43      2.07 o
   3   2  14        0.98        2.05      2.61 o
   0   3  14       40.01       37.06      2.56 o
   1   3  14        9.95        9.63      0.88 o
   2   3  14        0.16        3.22      1.63 o
   3   3  14        0.84        3.90      3.09 o
   0   4  14       10.66       10.78      0.85 o
   1   4  14        0.96        1.47      1.75 o
   2   4  14        1.11        1.72      1.72 o
   3   4  14        2.04        3.38      2.01 o
   0   5  14       16.70       17.42      1.50 o
   1   5  14        0.83        0.40      2.05 o
   2   5  14        0.73        0.45      2.52 o
   3   5  14        0.50        2.38      2.08 o
   0   6  14        3.91        5.05      1.05 o
   1   6  14        1.28        1.60      1.94 o
   2   6  14        2.83        5.72      1.10 o
   3   6  14        2.11        3.86      1.79 o
   0   7  14        1.83        4.43      1.89 o
   1   7  14        0.43        0.00      0.09 o
   2   7  14        1.08        1.60      2.43 o
   0   8  14        0.55        3.41      2.09 o
   1   8  14        1.59        3.37      2.03 o
   2   8  14        0.34        4.49      2.48 o
   1  -3  15       13.22       15.89      1.30 o
   1  -2  15        9.77       11.29      1.05 o
   2  -2  15        0.57        0.00      0.09 o
   1  -1  15        1.09        0.49      2.92 o
   2  -1  15        2.79        3.78      2.70 o
   0   0  15        8.01        9.34      0.90 o
   1   0  15        4.38        4.27      0.88 o
   2   0  15        3.52        3.85      1.91 o
   0   1  15       24.25       21.53      1.49 o
   1   1  15        3.93        2.27      1.76 o
   2   1  15        3.12        2.91      3.36 o
   3   1  15        1.54        2.66      1.67 o
   0   2  15        6.32        6.68      0.73 o
   1   2  15        0.65        1.68      2.14 o
   2   2  15        0.28        3.40      2.13 o
   3   2  15        0.04        1.11      2.93 o
   0   3  15        1.97        2.82      1.59 o
   1   3  15       12.96       12.93      0.92 o
   2   3  15        0.14        0.87      0.90 o
   3   3  15        3.23        3.26      2.67 o
   0   4  15        3.27        2.74      0.87 o
   1   4  15        2.10        2.35      1.43 o
   2   4  15        4.57        5.25      1.02 o
   3   4  15        2.68        1.40      2.57 o
   0   5  15        9.07       10.62      0.94 o
   1   5  15        8.93        9.77      0.88 o
   2   5  15        0.34        2.45      1.60 o
   3   5  15        2.70        1.09      2.87 o
   0   6  15        0.76        1.51      1.74 o
   1   6  15        2.76        2.47      2.09 o
   2   6  15        0.82        2.85      2.24 o
   0   7  15        0.41        2.27      0.96 o
   1   7  15        0.22        0.00      0.09 o
   2   7  15        4.01        5.57      2.38 o
   1   8  15        1.54        1.14      3.21 o
   1  -2  16        1.03        0.00      0.09 o
   1  -1  16       14.82       16.35      1.60 o
   2  -1  16        1.60        1.89      1.92 o
   0   0  16        6.39        7.19      0.89 o
   1   0  16        1.49        0.97      0.96 o
   2   0  16        0.69        1.20      1.98 o
   0   1  16       12.52       11.75      1.06 o
   1   1  16        1.46        1.73      1.68 o
   2   1  16        1.05        2.87      0.94 o
   0   2  16        2.66        1.99      1.21 o
   1   2  16        0.25        1.65      1.91 o
   2   2  16        6.11        6.38      1.20 o
   0   3  16        8.74        0.48      3.46 o
   1   3  16        5.53        4.48      0.79 o
   2   3  16        0.74        1.57      1.58 o
   0   4  16        0.64        0.48      2.11 o
   1   4  16        1.06        1.50      2.60 o
   2   4  16        1.55        1.29      1.43 o
   0   5  16        1.34        0.82      1.04 o
   2   5  16        5.03        9.44      1.00 o
   0   6  16        0.02        4.84      2.47 o
   1   6  16        0.02        4.03      2.93 o
   2   6  16        1.23        0.57      2.46 o
   0   7  16        1.13        2.32      2.96 o
   1   7  16        0.01        3.76      2.90 o
   0   0  17        3.67        2.48      1.88 o
   1   0  17        3.19        2.45      2.35 o
   1   1  17        3.17        2.82      1.05 o
   2   1  17        1.25        2.38      1.29 o
   0   2  17        4.40        5.08      1.16 o
   1   2  17        0.79        3.26      2.66 o
   2   2  17        2.14        0.94      2.45 o
   0   3  17        0.52        1.50      1.01 o
   1   3  17        0.54        2.16      2.03 o
   2   3  17        1.81        1.70      2.60 o
   0   4  17        1.91        3.47      0.94 o
   1   4  17        1.29        2.17      3.60 o
   2   4  17       12.12       16.86      1.24 o
   0   5  17        2.72        4.51      2.51 o
   1   5  17       11.10       16.18      1.24 o
   2   5  17        2.80        2.52      1.18 o
   0   6  17        1.29        5.76      3.26 o
   1   6  17        3.51        4.10      2.05 o
   0   1  18        3.18        3.49      1.17 o
   0   2  18        0.66        3.43      2.80 o
   1   2  18        1.20        0.60      2.86 o
   0   3  18        4.23        3.82      1.18 o
   1   3  18        0.56        1.18      2.63 o
   0   4  18        0.33        2.41      2.65 o
   1   4  18        1.66        4.64      0.85 o
 
